# Supplementary material for: Genomic epidemiology of third-generation cephalosporin-resistant Escherichia coli from companion animals and human infections in Europe
Source: One Health. 2025 Jan 9;20:100971. doi: 10.1016/j.onehlt.2025.100971 (PMC11787529; doi:10.1016/j.onehlt.2025.100971)
Supplement: Supplementary file 2 — Supplementary material 2 [file mmc2.xlsx]

## Sheet: Data
File_name	Study_title	ID	run_accession	sample_accession	Country	Region	Host	Site of infection	year	number_contigs	total_lentgh	N50	L50	%GC	Phylogroupe	ST	adk	fumC	gyrB	icd	mdh	purA	recA	blaCMY-2	blaCMY-4	blaCMY-32	blaCMY-42	blaCMY-44	blaCMY-111	blaCMY-131	blaDHA-1	blaCTX-M-1	blaCTX-M-2	blaCTX-M-3	blaCTX-M-5	blaCTX-M-8	blaCTX-M-9	blaCTX-M-14	blaCTX-M-15	blaCTX-M-19	blaCTX-M-24	blaCTX-M-27	blaCTX-M-32	blaCTX-M-55	blaCTX-M-64	blaCTX-M-65	blaCTX-M-88	blaCTX-M-101	blaCTX-M-104
ERR4131616	Dynamics of extended-spectrum cephalosporin resistance genes in Escherichia coli from Europe and North America	BLSE175	ERR4131616	SAMEA6823495	France	South	Human	Unknown	2012	150	5267229	118578	12	50.67	G	117	20	45	41	43	5	32	2	0	0	0	0	0	0	0	0	1	0	0	0	0	0	0	0	0	0	0	0	0	0	0	0	0	0
ERR4131619	Dynamics of extended-spectrum cephalosporin resistance genes in Escherichia coli from Europe and North America	BLSE124	ERR4131619	SAMEA6823492	France	South	Human	Unknown	2012	98	5118288	158759	12	50.62	C	3249	6	4	313	1	20	18	7	0	0	0	0	0	0	0	0	1	0	0	0	0	0	0	0	0	0	0	0	0	0	0	0	0	0
ERR4131626	Dynamics of extended-spectrum cephalosporin resistance genes in Escherichia coli from Europe and North America	BLSE93	ERR4131626	SAMEA6823489	France	South	Human	Unknown	2012	103	5257334	316226	7	50.60	B2	681	38	39	30	13	17	25	28	0	0	0	0	0	0	0	0	1	0	0	0	0	0	0	0	0	0	0	0	0	0	0	0	0	0
ERR5037290	Dynamics of extended-spectrum cephalosporin resistance genes in Escherichia coli from Europe and North America	BLSE105	ERR5037290	SAMEA7758192	France	South	Human	Unknown	2012	71	5107666	215035	10	50.74	B2	131	53	40	47	13	36	28	29	0	0	0	0	0	0	0	0	0	0	0	0	0	0	0	1	0	0	0	0	0	0	0	0	0	0
ERR5037292	Dynamics of extended-spectrum cephalosporin resistance genes in Escherichia coli from Europe and North America	BLSE111	ERR5037292	SAMEA7758194	France	South	Human	Unknown	2012	106	5287021	186399	9	50.75	B2	131	53	40	47	13	36	28	29	0	0	0	0	0	0	0	0	0	0	0	0	0	0	0	1	0	0	0	0	0	0	0	0	0	0
ERR5037293	Dynamics of extended-spectrum cephalosporin resistance genes in Escherichia coli from Europe and North America	BLSE13	ERR5037293	SAMEA7758195	France	South	Human	Unknown	2012	77	5230668	181370	9	50.77	B2	131	53	40	47	13	36	28	29	0	0	0	0	0	0	0	0	0	0	0	0	0	0	0	1	0	0	0	0	0	0	0	0	0	0
ERR5037299	Dynamics of extended-spectrum cephalosporin resistance genes in Escherichia coli from Europe and North America	BLSE157	ERR5037299	SAMEA7758201	France	South	Human	Unknown	2012	100	5077366	201264	9	50.71	B2	131	53	40	47	13	36	28	29	0	0	0	0	0	0	0	0	0	0	0	0	0	0	0	1	0	0	0	0	0	0	0	0	0	0
ERR5037300	Dynamics of extended-spectrum cephalosporin resistance genes in Escherichia coli from Europe and North America	BLSE158	ERR5037300	SAMEA7758202	France	South	Human	Unknown	2012	105	5218724	173732	11	50.64	B2	131	53	40	47	13	36	28	29	0	0	0	0	0	0	0	0	0	0	0	0	0	0	0	1	0	0	0	0	0	0	0	0	0	0
ERR5037301	Dynamics of extended-spectrum cephalosporin resistance genes in Escherichia coli from Europe and North America	BLSE166	ERR5037301	SAMEA7758203	France	South	Human	Unknown	2012	122	5156947	146532	12	50.82	B2	131	53	40	47	13	36	28	29	0	0	0	0	0	0	0	0	0	0	0	0	0	0	0	1	0	0	0	0	0	0	0	0	0	0
ERR5037351	Dynamics of extended-spectrum cephalosporin resistance genes in Escherichia coli from Europe and North America	BLSE23	ERR5037351	SAMEA7758253	France	South	Human	Unknown	2012	102	5311055	167947	12	50.67	B2	131	53	40	47	13	36	28	29	0	0	0	0	0	0	0	0	0	0	0	0	0	0	0	1	0	0	0	0	0	0	0	0	0	0
ERR5037356	Dynamics of extended-spectrum cephalosporin resistance genes in Escherichia coli from Europe and North America	BLSE47	ERR5037356	SAMEA7758258	France	South	Human	Unknown	2012	82	5218344	158913	12	50.61	B2	131	53	40	47	13	36	28	29	0	0	0	0	0	0	0	0	0	0	0	0	0	0	0	1	0	0	0	0	0	0	0	0	0	0
ERR5037369	Dynamics of extended-spectrum cephalosporin resistance genes in Escherichia coli from Europe and North America	C55_S6	ERR5037369	SAMEA7758271	France	South	Human	Unknown	2015	71	5068407	223419	7	50.67	B2	131	53	40	47	13	36	28	29	1	0	0	0	0	0	0	0	0	0	0	0	0	0	0	0	0	0	0	0	0	0	0	0	0	0
ERR5037371	Dynamics of extended-spectrum cephalosporin resistance genes in Escherichia coli from Europe and North America	C68_S53	ERR5037371	SAMEA7758273	France	South	Human	Unknown	2015	69	5205554	229501	9	50.62	B2	131	53	40	47	13	36	28	29	1	0	0	0	0	0	0	0	0	0	0	0	0	0	0	0	0	0	0	0	0	0	0	0	0	0
ERR5037372	Dynamics of extended-spectrum cephalosporin resistance genes in Escherichia coli from Europe and North America	C92_S1	ERR5037372	SAMEA7758274	France	South	Human	Unknown	2015	89	5272497	191771	10	50.54	B2	131	53	40	47	13	36	28	29	1	0	0	0	0	0	0	0	0	0	0	0	0	0	0	0	0	0	0	0	0	0	0	0	0	0
ERR8651508	Dynamics of extended-spectrum cephalosporin resistance genes in Escherichia coli from Europe and North America	BLSE103	ERR8651508	SAMEA12944136	France	South	Human	Unknown	2012	120	5073357	134467	13	50.53	B1	156	6	29	32	16	11	8	44	0	0	0	0	0	0	0	0	1	0	0	0	0	0	0	0	0	0	0	0	0	0	0	0	0	0
ERR8651509	Dynamics of extended-spectrum cephalosporin resistance genes in Escherichia coli from Europe and North America	BLSE109	ERR8651509	SAMEA12944137	France	South	Human	Unknown	2012	97	4899782	128750	14	50.43	A	10	10	11	4	8	8	8	2	0	0	0	0	0	0	0	0	1	0	0	0	0	0	0	0	0	0	0	0	0	0	0	0	0	0
ERR8651510	Dynamics of extended-spectrum cephalosporin resistance genes in Escherichia coli from Europe and North America	BLSE11	ERR8651510	SAMEA12944138	France	South	Human	Unknown	2012	86	4986874	182937	10	50.62	C	23	6	4	12	1	20	13	7	0	0	0	0	0	0	0	0	1	0	0	0	0	0	0	0	0	0	0	0	0	0	0	0	0	0
ERR8651511	Dynamics of extended-spectrum cephalosporin resistance genes in Escherichia coli from Europe and North America	BLSE110	ERR8651511	SAMEA12944139	France	South	Human	Unknown	2012	118	5049726	123240	13	50.62	D	38	4	26	2	25	5	5	19	0	0	0	0	0	0	0	0	0	0	0	0	0	0	1	0	0	0	0	0	0	0	0	0	0	0
ERR8651513	Dynamics of extended-spectrum cephalosporin resistance genes in Escherichia coli from Europe and North America	BLSE118	ERR8651513	SAMEA12944141	France	South	Human	Unknown	2012	129	5019406	111619	14	50.75	B1	3995	6	4	375	16	24	8	14	0	0	0	0	0	0	0	0	1	0	0	0	0	0	0	0	0	0	0	0	0	0	0	0	0	0
ERR8651514	Dynamics of extended-spectrum cephalosporin resistance genes in Escherichia coli from Europe and North America	BLSE12	ERR8651514	SAMEA12944142	France	South	Human	Unknown	2012	71	5127178	185082	9	50.50	F	354	85	88	78	29	59	58	62	0	0	0	0	0	0	0	0	0	0	0	0	0	0	0	0	0	0	0	0	1	0	0	0	0	0
ERR8651516	Dynamics of extended-spectrum cephalosporin resistance genes in Escherichia coli from Europe and North America	BLSE125	ERR8651516	SAMEA12944144	France	South	Human	Unknown	2012	99	5123387	131035	13	50.50	D	38	4	26	2	25	5	5	19	0	0	0	0	0	0	0	0	0	0	0	0	0	0	1	0	0	0	0	0	0	0	0	0	0	0
ERR8651517	Dynamics of extended-spectrum cephalosporin resistance genes in Escherichia coli from Europe and North America	BLSE126	ERR8651517	SAMEA12944145	France	South	Human	Unknown	2012	202	5232479	67716	24	50.84	C	88	6	4	12	1	20	12	7	0	0	0	0	0	0	0	0	0	0	0	0	0	0	1	0	0	0	0	0	0	0	0	0	0	0
ERR8651518	Dynamics of extended-spectrum cephalosporin resistance genes in Escherichia coli from Europe and North America	BLSE142	ERR8651518	SAMEA12944146	France	South	Human	Unknown	2012	39	4804061	321308	4	50.63	B2	1236	170	195	13	100	30	25	30	0	0	0	0	0	0	0	0	0	0	0	0	0	0	1	0	0	0	0	0	0	0	0	0	0	0
ERR8651519	Dynamics of extended-spectrum cephalosporin resistance genes in Escherichia coli from Europe and North America	BLSE154	ERR8651519	SAMEA12944147	France	South	Human	Unknown	2012	153	5321546	112767	15	50.51	D	38	4	26	2	25	5	5	19	0	0	0	0	0	0	0	0	0	0	0	0	0	0	0	1	0	0	0	0	0	0	0	0	0	0
ERR8651520	Dynamics of extended-spectrum cephalosporin resistance genes in Escherichia coli from Europe and North America	BLSE164	ERR8651520	SAMEA12944148	France	South	Human	Unknown	2012	111	5252032	151250	11	50.56	D	38	4	26	2	25	5	5	19	0	0	0	0	0	0	0	0	0	0	0	0	0	0	0	0	0	0	1	0	0	0	0	0	0	0
ERR8651521	Dynamics of extended-spectrum cephalosporin resistance genes in Escherichia coli from Europe and North America	BLSE170	ERR8651521	SAMEA12944149	France	South	Human	Unknown	2012	112	5018116	108758	13	50.53	C	410	6	4	12	1	20	18	7	0	0	0	0	0	0	0	0	0	0	0	0	0	0	0	1	0	0	0	0	0	0	0	0	0	0
ERR8651522	Dynamics of extended-spectrum cephalosporin resistance genes in Escherichia coli from Europe and North America	BLSE174	ERR8651522	SAMEA12944150	France	South	Human	Unknown	2012	163	4547608	54772	27	50.82	A	7155	10	7	4	8	12	8	284	0	0	0	0	0	0	0	0	0	0	0	0	0	0	0	1	0	0	0	0	0	0	0	0	0	0
ERR8651523	Dynamics of extended-spectrum cephalosporin resistance genes in Escherichia coli from Europe and North America	BLSE18	ERR8651523	SAMEA12944151	France	South	Human	Unknown	2012	88	5093399	136966	11	50.65	C	23	6	4	12	1	20	13	7	0	0	0	0	0	0	0	0	1	0	0	0	0	0	0	0	0	0	0	0	0	0	0	0	0	0
ERR8651525	Dynamics of extended-spectrum cephalosporin resistance genes in Escherichia coli from Europe and North America	BLSE183	ERR8651525	SAMEA12944153	France	South	Human	Unknown	2012	92	5316962	164625	12	50.48	F	648	92	4	87	96	70	58	2	0	0	0	0	0	0	0	0	0	0	1	0	0	0	0	0	0	0	0	0	0	0	0	0	0	0
ERR8651526	Dynamics of extended-spectrum cephalosporin resistance genes in Escherichia coli from Europe and North America	BLSE186	ERR8651526	SAMEA12944154	France	South	Human	Unknown	2012	75	4748262	157827	10	50.63	C	410	6	4	12	1	20	18	7	0	0	0	0	0	0	0	0	0	0	0	0	0	0	0	1	0	0	0	0	0	0	0	0	0	0
ERR8651527	Dynamics of extended-spectrum cephalosporin resistance genes in Escherichia coli from Europe and North America	BLSE188	ERR8651527	SAMEA12944155	France	South	Human	Unknown	2012	101	4854566	133836	11	50.53	C	410	6	4	12	1	20	18	7	0	0	0	0	0	0	0	0	0	0	0	0	0	0	0	1	0	0	0	0	0	0	0	0	0	0
ERR8651528	Dynamics of extended-spectrum cephalosporin resistance genes in Escherichia coli from Europe and North America	BLSE19	ERR8651528	SAMEA12944156	France	South	Human	Unknown	2012	179	4777704	67538	23	50.81	A	48	6	11	4	8	8	8	2	0	0	0	0	0	0	0	0	0	0	0	0	0	0	0	1	0	0	0	0	0	0	0	0	0	0
ERR8651530	Dynamics of extended-spectrum cephalosporin resistance genes in Escherichia coli from Europe and North America	BLSE191	ERR8651530	SAMEA12944158	France	South	Human	Unknown	2012	91	5301923	326378	7	50.46	B2	537	14	14	10	14	17	11	10	0	0	0	0	0	0	0	0	0	0	0	0	0	0	1	0	0	0	0	0	0	0	0	0	0	0
ERR8651531	Dynamics of extended-spectrum cephalosporin resistance genes in Escherichia coli from Europe and North America	BLSE196	ERR8651531	SAMEA12944159	France	South	Human	Unknown	2012	122	5009754	158128	11	50.63	C	23	6	4	12	1	20	13	7	0	0	0	0	0	0	0	0	0	0	0	0	0	0	1	0	0	0	0	0	0	0	0	0	0	0
ERR8651532	Dynamics of extended-spectrum cephalosporin resistance genes in Escherichia coli from Europe and North America	BLSE2	ERR8651532	SAMEA12944160	France	South	Human	Unknown	2012	93	5188805	164846	10	50.64	C	410	6	4	12	1	20	18	7	0	0	0	0	0	0	0	0	0	0	0	0	0	0	1	0	0	0	0	0	0	0	0	0	0	0
ERR8651533	Dynamics of extended-spectrum cephalosporin resistance genes in Escherichia coli from Europe and North America	BLSE29	ERR8651533	SAMEA12944161	France	South	Human	Unknown	2012	99	5308462	251632	8	50.38	B2	537	14	14	10	14	17	11	10	0	0	0	0	0	0	0	0	0	0	0	0	0	0	0	1	0	0	0	0	0	0	0	0	0	0
ERR8651534	Dynamics of extended-spectrum cephalosporin resistance genes in Escherichia coli from Europe and North America	BLSE33	ERR8651534	SAMEA12944162	France	South	Human	Unknown	2012	113	5269657	141042	10	50.53	D	2003	4	26	2	25	4	5	19	0	0	0	0	0	0	0	0	0	0	0	0	0	0	1	0	0	0	0	0	0	0	0	0	0	0
ERR8651535	Dynamics of extended-spectrum cephalosporin resistance genes in Escherichia coli from Europe and North America	BLSE52	ERR8651535	SAMEA12944163	France	South	Human	Unknown	2012	129	5241824	88390	17	50.60	D	405	35	37	29	25	4	5	73	0	0	0	0	0	0	0	0	0	0	0	0	0	0	0	1	0	0	0	0	0	0	0	0	0	0
ERR8651537	Dynamics of extended-spectrum cephalosporin resistance genes in Escherichia coli from Europe and North America	BLSE70	ERR8651537	SAMEA12944165	France	South	Human	Unknown	2012	87	5161755	262966	6	50.62	B2	95	37	38	19	37	17	11	26	0	0	0	0	0	0	0	0	1	0	0	0	0	0	0	0	0	0	0	0	0	0	0	0	0	0
ERR8651538	Dynamics of extended-spectrum cephalosporin resistance genes in Escherichia coli from Europe and North America	BLSE73	ERR8651538	SAMEA12944166	France	South	Human	Unknown	2012	79	5069480	202987	8	50.70	C	88	6	4	12	1	20	12	7	0	0	0	0	0	0	0	0	0	0	0	0	0	0	1	0	0	0	0	0	0	0	0	0	0	0
ERR8651539	Dynamics of extended-spectrum cephalosporin resistance genes in Escherichia coli from Europe and North America	BLSE76	ERR8651539	SAMEA12944167	France	South	Human	Unknown	2012	66	5136511	192653	9	50.62	F	354	85	88	78	29	59	58	62	0	0	0	0	0	0	0	0	0	0	0	0	0	0	0	0	0	1	0	0	1	0	0	0	0	0
ERR8651540	Dynamics of extended-spectrum cephalosporin resistance genes in Escherichia coli from Europe and North America	BLSE87	ERR8651540	SAMEA12944168	France	South	Human	Unknown	2012	93	4865032	112961	15	50.80	A	361	10	99	5	91	8	7	2	0	0	0	0	0	0	0	0	0	0	0	0	0	0	0	1	0	0	0	0	0	0	0	0	0	0
ERR8651541	Dynamics of extended-spectrum cephalosporin resistance genes in Escherichia coli from Europe and North America	BLSE9	ERR8651541	SAMEA12944169	France	South	Human	Unknown	2012	90	4847967	125664	15	50.79	A	361	10	99	5	91	8	7	2	0	0	0	0	0	0	0	0	0	0	0	0	0	0	0	1	0	0	0	0	0	0	0	0	0	0
ERR8651542	Dynamics of extended-spectrum cephalosporin resistance genes in Escherichia coli from Europe and North America	BLSE91	ERR8651542	SAMEA12944170	France	South	Human	Unknown	2012	159	5183048	112711	16	50.66	A	10	10	11	4	8	8	8	2	0	0	0	0	0	0	0	0	1	0	0	0	0	0	0	0	0	0	0	0	0	0	0	0	0	0
ERR8651543	Dynamics of extended-spectrum cephalosporin resistance genes in Escherichia coli from Europe and North America	BLSE95	ERR8651543	SAMEA12944171	France	South	Human	Unknown	2012	143	4935201	88310	16	50.69	A	10	10	11	4	8	8	8	2	0	0	0	0	0	0	0	0	0	0	0	0	0	0	1	0	0	0	0	0	0	0	0	0	0	0
ERR8651544	Dynamics of extended-spectrum cephalosporin resistance genes in Escherichia coli from Europe and North America	JPI1_S1	ERR8651544	SAMEA12944172	France	South	Human	Unknown	2008	137	5329906	123751	14	50.58	B2	131	53	40	47	13	36	28	29	0	0	0	0	0	0	0	0	0	0	0	0	0	0	0	0	0	0	0	0	0	0	0	0	0	0
ERR8651545	Dynamics of extended-spectrum cephalosporin resistance genes in Escherichia coli from Europe and North America	JPI10_S10	ERR8651545	SAMEA12944173	France	South	Human	Unknown	2008	184	5177638	61759	24	50.58	D	405	35	37	29	25	4	5	73	0	0	0	0	0	0	0	0	0	0	0	0	0	0	0	1	0	0	0	0	0	0	0	0	0	0
ERR8651546	Dynamics of extended-spectrum cephalosporin resistance genes in Escherichia coli from Europe and North America	JPI100_S25	ERR8651546	SAMEA12944174	France	South	Human	Unknown	2010	107	4951831	221843	9	50.67	B2	131	53	40	47	13	36	28	29	0	0	0	0	0	0	0	0	0	0	0	0	0	0	1	0	0	0	0	0	0	0	0	0	0	0
ERR8651548	Dynamics of extended-spectrum cephalosporin resistance genes in Escherichia coli from Europe and North America	JPI102_S27	ERR8651548	SAMEA12944176	France	South	Human	Unknown	2010	64	5057695	188753	9	50.55	C	410	6	4	12	1	20	18	7	0	0	0	0	0	0	0	0	0	0	0	0	0	0	0	0	0	0	0	0	1	0	0	0	0	0
ERR8651549	Dynamics of extended-spectrum cephalosporin resistance genes in Escherichia coli from Europe and North America	JPI103_S28	ERR8651549	SAMEA12944177	France	South	Human	Unknown	2010	100	4862490	112962	15	50.80	A	361	10	99	5	91	8	7	2	0	0	0	0	0	0	0	0	0	0	0	0	0	0	0	1	0	0	0	0	0	0	0	0	0	0
ERR8651550	Dynamics of extended-spectrum cephalosporin resistance genes in Escherichia coli from Europe and North America	JPI104_S29	ERR8651550	SAMEA12944178	France	South	Human	Unknown	2010	97	5204722	158263	12	50.79	B2	131	53	40	47	13	36	28	29	0	0	0	0	0	0	0	0	0	0	0	0	0	0	0	1	0	0	0	0	0	0	0	0	0	0
ERR8651552	Dynamics of extended-spectrum cephalosporin resistance genes in Escherichia coli from Europe and North America	JPI106_S31	ERR8651552	SAMEA12944180	France	South	Human	Unknown	2010	140	5053883	113463	15	50.76	B1	58	6	4	4	16	24	8	14	0	0	0	0	0	0	0	0	0	0	0	0	0	0	1	0	0	0	0	0	0	0	0	0	0	0
ERR8651553	Dynamics of extended-spectrum cephalosporin resistance genes in Escherichia coli from Europe and North America	JPI107_S32	ERR8651553	SAMEA12944181	France	South	Human	Unknown	2010	125	4782507	88954	15	50.77	A	1284	10	4	4	8	8	13	73	0	0	0	0	0	0	0	0	0	0	0	0	0	0	0	1	0	0	0	0	0	0	0	0	0	0
ERR8651554	Dynamics of extended-spectrum cephalosporin resistance genes in Escherichia coli from Europe and North America	JPI108_S33	ERR8651554	SAMEA12944182	France	South	Human	Unknown	2010	109	4887585	122475	13	50.76	A	167	10	11	4	8	8	13	2	0	0	0	0	0	0	0	0	0	0	0	0	0	0	0	1	0	0	0	0	0	0	0	0	0	0
ERR8651555	Dynamics of extended-spectrum cephalosporin resistance genes in Escherichia coli from Europe and North America	JPI109_S34	ERR8651555	SAMEA12944183	France	South	Human	Unknown	2010	88	5233909	173727	11	50.61	B2	131	53	40	47	13	36	28	29	0	0	0	0	0	0	0	0	0	0	0	0	0	0	0	1	0	0	0	0	0	0	0	0	0	0
ERR8651556	Dynamics of extended-spectrum cephalosporin resistance genes in Escherichia coli from Europe and North America	JPI11_S11	ERR8651556	SAMEA12944184	France	South	Human	Unknown	2008	121	5178241	117010	16	50.78	B2	131	53	40	47	13	36	28	29	0	0	0	0	0	0	0	0	0	0	0	0	0	0	0	1	0	0	0	0	0	0	0	0	0	0
ERR8651557	Dynamics of extended-spectrum cephalosporin resistance genes in Escherichia coli from Europe and North America	JPI110_S35	ERR8651557	SAMEA12944185	France	South	Human	Unknown	2010	109	4935572	122476	12	50.73	A	2301	10	11	163	8	8	13	2	0	0	0	0	0	0	0	0	0	0	0	0	0	0	0	1	0	0	0	0	0	0	0	0	0	0
ERR8651558	Dynamics of extended-spectrum cephalosporin resistance genes in Escherichia coli from Europe and North America	JPI111_S36	ERR8651558	SAMEA12944186	France	South	Human	Unknown	2010	111	4786116	84462	17	50.49	B1	877	9	175	33	131	24	8	7	0	0	0	0	0	0	0	0	0	0	0	0	0	0	1	0	0	0	0	0	0	0	0	0	0	0
ERR8651560	Dynamics of extended-spectrum cephalosporin resistance genes in Escherichia coli from Europe and North America	JPI113_S38	ERR8651560	SAMEA12944188	France	South	Human	Unknown	2010	170	5242736	104548	16	50.51	A	167	10	11	4	8	8	13	2	0	0	0	0	0	0	0	0	0	1	0	0	0	0	0	0	0	0	0	0	0	0	0	0	0	0
ERR8651561	Dynamics of extended-spectrum cephalosporin resistance genes in Escherichia coli from Europe and North America	JPI114_S39	ERR8651561	SAMEA12944189	France	South	Human	Unknown	2011	110	5117886	105394	14	50.52	D	405	35	37	29	25	4	5	73	0	0	0	0	0	0	0	0	0	0	0	0	0	0	1	0	0	0	0	0	0	0	0	0	0	0
ERR8651562	Dynamics of extended-spectrum cephalosporin resistance genes in Escherichia coli from Europe and North America	JPI115_S40	ERR8651562	SAMEA12944190	France	South	Human	Unknown	2011	115	5231786	148689	11	50.56	B1	683	6	4	127	16	24	8	6	0	0	0	0	0	0	0	0	1	0	0	0	0	0	0	0	0	0	0	0	0	0	0	0	0	0
ERR8651564	Dynamics of extended-spectrum cephalosporin resistance genes in Escherichia coli from Europe and North America	JPI117_S42	ERR8651564	SAMEA12944192	France	South	Human	Unknown	2010	160	5396231	119353	14	50.65	D	69	21	35	27	6	5	5	4	0	0	0	0	0	0	0	0	0	0	0	0	0	0	0	0	0	0	0	0	1	0	0	0	0	0
ERR8651565	Dynamics of extended-spectrum cephalosporin resistance genes in Escherichia coli from Europe and North America	JPI118_S43	ERR8651565	SAMEA12944193	France	South	Human	Unknown	2011	67	5148824	217395	8	50.53	B2	12	13	13	9	13	16	10	9	0	0	0	0	0	0	0	0	1	0	0	0	0	0	0	0	0	0	0	0	0	0	0	0	0	0
ERR8651567	Dynamics of extended-spectrum cephalosporin resistance genes in Escherichia coli from Europe and North America	JPI12_S12	ERR8651567	SAMEA12944195	France	South	Human	Unknown	2008	120	4875741	104719	15	50.67	C	410	6	4	12	1	20	18	7	0	0	0	0	0	0	0	0	0	0	0	0	0	0	0	1	0	0	0	0	0	0	0	0	0	0
ERR8651572	Dynamics of extended-spectrum cephalosporin resistance genes in Escherichia coli from Europe and North America	JPI124_S49	ERR8651572	SAMEA12944200	France	South	Human	Unknown	2011	54	4875005	174441	8	50.63	B1	345	6	4	14	1	20	62	7	0	0	0	0	0	0	0	0	0	0	0	0	0	0	0	1	0	0	0	0	0	0	0	0	0	0
ERR8651573	Dynamics of extended-spectrum cephalosporin resistance genes in Escherichia coli from Europe and North America	JPI125_S50	ERR8651573	SAMEA12944201	France	South	Human	Unknown	2011	78	4768696	148340	11	50.66	A	10	10	11	4	8	8	8	2	0	0	0	0	0	0	0	0	0	0	0	0	0	0	1	0	0	0	0	0	0	0	0	0	0	0
ERR8651576	Dynamics of extended-spectrum cephalosporin resistance genes in Escherichia coli from Europe and North America	JPI128_S53	ERR8651576	SAMEA12944204	France	South	Human	Unknown	2011	124	4804551	104222	14	50.53	A	744	10	11	135	8	8	8	2	0	0	0	0	0	0	0	0	0	0	0	0	0	0	0	1	0	0	0	0	0	0	0	0	0	0
ERR8651577	Dynamics of extended-spectrum cephalosporin resistance genes in Escherichia coli from Europe and North America	JPI129_S54	ERR8651577	SAMEA12944205	France	South	Human	Unknown	2010	218	5534798	105552	13	50.54	E	57	6	31	5	28	1	1	2	1	0	0	0	0	0	0	0	0	0	0	0	0	0	0	0	0	0	0	0	0	0	0	0	0	0
ERR8651578	Dynamics of extended-spectrum cephalosporin resistance genes in Escherichia coli from Europe and North America	JPI13_S13	ERR8651578	SAMEA12944206	France	South	Human	Unknown	2008	205	5156652	78626	20	50.63	A	167	10	11	4	8	8	13	2	0	0	0	0	0	0	0	0	1	0	0	0	0	0	1	0	0	0	0	0	0	0	0	0	0	0
ERR8651579	Dynamics of extended-spectrum cephalosporin resistance genes in Escherichia coli from Europe and North America	JPI130_S55	ERR8651579	SAMEA12944207	France	South	Human	Unknown	2010	90	5085105	207203	8	50.55	B2	95	37	38	19	37	17	11	26	0	0	0	0	0	0	0	0	0	0	0	0	0	0	0	0	0	0	0	0	0	0	0	0	0	0
ERR8651580	Dynamics of extended-spectrum cephalosporin resistance genes in Escherichia coli from Europe and North America	JPI131_S56	ERR8651580	SAMEA12944208	France	South	Human	Unknown	2011	76	5161491	161356	12	50.74	B2	131	53	40	47	13	36	28	29	0	0	0	0	0	0	0	0	0	0	0	0	0	0	0	1	0	0	0	0	0	0	0	0	0	0
ERR8651581	Dynamics of extended-spectrum cephalosporin resistance genes in Escherichia coli from Europe and North America	JPI132_S57	ERR8651581	SAMEA12944209	France	South	Human	Unknown	2010	81	5156797	173742	11	50.66	B2	131	53	40	47	13	36	28	29	0	0	0	0	0	0	0	0	0	0	0	0	0	0	0	0	0	0	0	0	0	0	0	0	0	0
ERR8651582	Dynamics of extended-spectrum cephalosporin resistance genes in Escherichia coli from Europe and North America	JPI133_S58	ERR8651582	SAMEA12944210	France	South	Human	Unknown	2011	163	4908612	73047	24	50.69	A	773	6	165	4	10	7	8	6	0	0	0	0	0	0	0	0	0	0	0	0	0	0	0	0	0	0	0	0	0	1	0	0	0	0
ERR8651583	Dynamics of extended-spectrum cephalosporin resistance genes in Escherichia coli from Europe and North America	JPI134_S59	ERR8651583	SAMEA12944211	France	South	Human	Unknown	2011	72	4810814	173778	10	50.66	A	10	10	11	4	8	8	8	2	0	0	0	0	0	0	0	0	0	0	0	0	0	0	1	0	0	0	0	0	0	0	0	0	0	0
ERR8651584	Dynamics of extended-spectrum cephalosporin resistance genes in Escherichia coli from Europe and North America	JPI135_S60	ERR8651584	SAMEA12944212	France	South	Human	Unknown	2011	66	5062288	186389	8	50.76	B2	131	53	40	47	13	36	28	29	0	0	0	0	0	0	0	0	0	0	0	0	0	0	0	1	0	0	0	0	0	0	0	0	0	0
ERR8651586	Dynamics of extended-spectrum cephalosporin resistance genes in Escherichia coli from Europe and North America	JPI137_S62	ERR8651586	SAMEA12944214	France	South	Human	Unknown	2010	136	5210330	125246	12	50.62	D	38	4	26	2	25	5	5	19	0	0	0	0	0	0	0	0	0	0	0	0	0	0	0	0	0	0	1	0	0	0	0	0	0	0
ERR8651587	Dynamics of extended-spectrum cephalosporin resistance genes in Escherichia coli from Europe and North America	JPI138_S63	ERR8651587	SAMEA12944215	France	South	Human	Unknown	2011	115	5077670	95710	16	50.61	E	1140	83	23	164	181	80	1	42	1	0	0	0	0	0	0	0	0	0	0	0	0	0	0	0	0	0	0	0	0	0	0	0	0	0
ERR8651588	Dynamics of extended-spectrum cephalosporin resistance genes in Escherichia coli from Europe and North America	JPI139_S64	ERR8651588	SAMEA12944216	France	South	Human	Unknown	2011	147	4790789	75652	18	50.75	A	167	10	11	4	8	8	13	2	1	0	0	0	0	0	0	0	0	0	0	0	0	0	0	0	0	0	0	0	0	0	0	0	0	0
ERR8651589	Dynamics of extended-spectrum cephalosporin resistance genes in Escherichia coli from Europe and North America	JPI14_S14	ERR8651589	SAMEA12944217	France	South	Human	Unknown	2008	236	5432526	65308	24	50.78	D	69	21	35	27	6	5	5	4	0	0	0	0	0	0	0	0	0	0	0	0	0	0	1	0	0	0	0	0	0	0	0	0	0	0
ERR8651590	Dynamics of extended-spectrum cephalosporin resistance genes in Escherichia coli from Europe and North America	JPI140_S65	ERR8651590	SAMEA12944218	France	South	Human	Unknown	2010	83	5042854	186504	10	50.74	B2	131	53	40	47	13	36	28	29	0	0	0	0	0	0	0	0	0	0	0	0	0	0	0	0	0	0	1	0	0	0	0	0	0	0
ERR8651593	Dynamics of extended-spectrum cephalosporin resistance genes in Escherichia coli from Europe and North America	JPI143_S68	ERR8651593	SAMEA12944221	France	South	Human	Unknown	2011	55	5120520	223532	7	50.47	C	88	6	4	12	1	20	12	7	0	0	0	0	0	0	0	0	0	1	0	0	0	0	0	0	0	0	0	0	0	0	0	0	0	0
ERR8651594	Dynamics of extended-spectrum cephalosporin resistance genes in Escherichia coli from Europe and North America	JPI144_S69	ERR8651594	SAMEA12944222	France	South	Human	Unknown	2011	139	5160087	114846	14	50.51	D	315	4	26	2	25	5	8	19	0	0	0	1	0	0	0	0	0	0	0	0	0	0	0	0	0	0	0	0	0	0	0	0	0	0
ERR8651595	Dynamics of extended-spectrum cephalosporin resistance genes in Escherichia coli from Europe and North America	JPI145_S70	ERR8651595	SAMEA12944223	France	South	Human	Unknown	2013	98	4860110	120006	12	50.78	A	10	10	11	4	8	8	8	2	1	0	0	0	0	0	0	0	0	0	0	0	0	0	0	0	0	0	0	0	0	0	0	0	0	0
ERR8651596	Dynamics of extended-spectrum cephalosporin resistance genes in Escherichia coli from Europe and North America	JPI146_S71	ERR8651596	SAMEA12944224	France	South	Human	Unknown	2013	97	5211155	186470	9	50.78	B2	131	53	40	47	13	36	28	29	0	0	0	0	0	0	0	0	0	0	0	0	0	0	0	1	0	0	0	0	0	0	0	0	0	0
ERR8651597	Dynamics of extended-spectrum cephalosporin resistance genes in Escherichia coli from Europe and North America	JPI147_S72	ERR8651597	SAMEA12944225	France	South	Human	Unknown	2013	79	5107840	164802	11	50.80	B2	131	53	40	47	13	36	28	29	0	0	0	0	0	0	0	0	0	0	0	0	0	0	0	1	0	0	0	0	0	0	0	0	0	0
ERR8651598	Dynamics of extended-spectrum cephalosporin resistance genes in Escherichia coli from Europe and North America	JPI148_S73	ERR8651598	SAMEA12944226	France	South	Human	Unknown	2013	160	5171712	86209	16	50.68	A	167	10	11	4	8	8	13	2	0	0	0	1	0	0	0	0	0	0	0	0	0	0	0	0	0	0	0	0	0	0	0	0	0	0
ERR8651599	Dynamics of extended-spectrum cephalosporin resistance genes in Escherichia coli from Europe and North America	JPI149_S74	ERR8651599	SAMEA12944227	France	South	Human	Unknown	2013	144	5276603	102224	17	50.47	D	405	35	37	29	25	4	5	73	0	0	0	0	0	0	0	0	0	0	0	0	0	0	1	0	0	0	0	0	0	0	0	0	0	0
ERR8651600	Dynamics of extended-spectrum cephalosporin resistance genes in Escherichia coli from Europe and North America	JPI15_S15	ERR8651600	SAMEA12944228	France	South	Human	Unknown	2008	135	5194904	134390	13	50.73	B2	131	53	40	47	13	36	28	29	0	0	0	0	0	0	0	0	0	0	0	0	0	0	0	1	0	0	0	0	0	0	0	0	0	0
ERR8651601	Dynamics of extended-spectrum cephalosporin resistance genes in Escherichia coli from Europe and North America	JPI150_S75	ERR8651601	SAMEA12944229	France	South	Human	Unknown	2013	74	5197298	174212	11	50.57	D	68	33	26	2	31	5	16	19	0	0	0	0	0	0	0	0	1	0	0	0	0	0	0	0	0	0	0	0	0	0	0	0	0	0
ERR8651603	Dynamics of extended-spectrum cephalosporin resistance genes in Escherichia coli from Europe and North America	JPI152_S2	ERR8651603	SAMEA12944231	France	South	Human	Unknown	2012	109	4597669	95498	14	50.74	A	10	10	11	4	8	8	8	2	0	0	0	0	0	0	0	0	0	0	0	0	0	0	0	0	0	0	0	0	0	0	0	0	0	0
ERR8651604	Dynamics of extended-spectrum cephalosporin resistance genes in Escherichia coli from Europe and North America	JPI153_S3	ERR8651604	SAMEA12944232	France	South	Human	Unknown	2013	91	5184714	150880	10	50.56	D	362	62	100	17	31	5	5	4	0	0	0	0	0	0	0	0	0	0	0	0	0	0	0	1	0	0	0	0	0	0	0	0	0	0
ERR8651605	Dynamics of extended-spectrum cephalosporin resistance genes in Escherichia coli from Europe and North America	JPI154_S4	ERR8651605	SAMEA12944233	France	South	Human	Unknown	2013	106	5113914	136519	12	50.78	B2	131	53	40	47	13	36	28	29	0	0	0	0	0	0	0	0	0	0	0	0	0	0	0	1	0	0	0	0	0	0	0	0	0	0
ERR8651606	Dynamics of extended-spectrum cephalosporin resistance genes in Escherichia coli from Europe and North America	JPI155_S5	ERR8651606	SAMEA12944234	France	South	Human	Unknown	2013	88	5072346	175379	10	50.42	F	648	92	4	87	96	70	58	2	1	0	0	0	0	0	0	0	0	0	0	0	0	0	0	0	0	0	0	0	0	0	0	0	0	0
ERR8651607	Dynamics of extended-spectrum cephalosporin resistance genes in Escherichia coli from Europe and North America	JPI156_S6	ERR8651607	SAMEA12944235	France	South	Human	Unknown	2013	81	5233444	191635	9	50.49	B2	429	97	40	93	13	23	28	66	1	0	0	0	0	0	0	0	0	0	0	0	0	0	0	0	0	0	0	0	0	0	0	0	0	0
ERR8651608	Dynamics of extended-spectrum cephalosporin resistance genes in Escherichia coli from Europe and North America	JPI157_S7	ERR8651608	SAMEA12944236	France	South	Human	Unknown	2013	114	5350960	152371	12	50.49	C	23	6	4	12	1	20	13	7	0	0	0	0	0	0	0	0	0	0	0	0	0	0	1	0	0	0	0	0	0	0	0	0	0	0
ERR8651609	Dynamics of extended-spectrum cephalosporin resistance genes in Escherichia coli from Europe and North America	JPI158_S8	ERR8651609	SAMEA12944237	France	South	Human	Unknown	2013	73	5160274	201817	9	50.54	D	349	34	36	39	87	67	16	4	0	0	0	0	0	0	0	0	1	0	0	0	0	0	0	0	0	0	0	0	0	0	0	0	0	0
ERR8651610	Dynamics of extended-spectrum cephalosporin resistance genes in Escherichia coli from Europe and North America	JPI159_S9	ERR8651610	SAMEA12944238	France	South	Human	Unknown	2013	101	5150232	143860	13	50.63	D	963	4	26	151	25	5	5	19	1	0	0	0	0	0	0	0	0	0	0	0	0	0	0	0	0	0	0	0	0	0	0	0	0	0
ERR8651611	Dynamics of extended-spectrum cephalosporin resistance genes in Escherichia coli from Europe and North America	JPI16_S16	ERR8651611	SAMEA12944239	France	South	Human	Unknown	2008	133	5076383	134489	11	50.65	B2	131	53	40	47	13	36	28	29	0	0	0	0	0	0	0	0	0	0	0	0	0	0	1	0	0	0	0	0	0	0	0	0	0	0
ERR8651612	Dynamics of extended-spectrum cephalosporin resistance genes in Escherichia coli from Europe and North America	JPI160_S10	ERR8651612	SAMEA12944240	France	South	Human	Unknown	2013	85	5276164	173730	10	50.64	B2	131	53	40	47	13	36	28	29	0	0	0	0	0	0	0	0	0	0	0	0	0	0	0	0	0	0	0	0	0	0	0	0	0	0
ERR8651613	Dynamics of extended-spectrum cephalosporin resistance genes in Escherichia coli from Europe and North America	JPI161_S11	ERR8651613	SAMEA12944241	France	South	Human	Unknown	2013	113	5113603	144713	12	50.70	B1	602	6	19	33	26	11	8	6	1	0	0	0	0	0	0	0	0	0	0	0	0	0	0	0	0	0	0	0	0	0	0	0	0	0
ERR8651614	Dynamics of extended-spectrum cephalosporin resistance genes in Escherichia coli from Europe and North America	JPI162_S12	ERR8651614	SAMEA12944242	France	South	Human	Unknown	2013	151	5192366	88875	21	50.36	A	10	10	11	4	8	8	8	2	0	0	0	0	0	0	0	0	1	0	0	0	0	0	0	0	0	0	0	0	0	0	0	0	0	0
ERR8651615	Dynamics of extended-spectrum cephalosporin resistance genes in Escherichia coli from Europe and North America	JPI163_S13	ERR8651615	SAMEA12944243	France	South	Human	Unknown	2013	127	5288945	104920	14	50.52	D	4608	35	37	29	25	374	5	73	1	0	0	0	0	0	0	0	0	0	0	0	0	0	0	0	0	0	0	0	0	0	0	0	0	0
ERR8651616	Dynamics of extended-spectrum cephalosporin resistance genes in Escherichia coli from Europe and North America	JPI164_S14	ERR8651616	SAMEA12944244	France	South	Human	Unknown	2013	120	4903630	82640	19	50.62	A	1284	10	4	4	8	8	13	73	0	0	0	0	0	0	0	0	0	0	0	0	0	0	0	1	0	0	0	0	0	0	0	0	0	0
ERR8651617	Dynamics of extended-spectrum cephalosporin resistance genes in Escherichia coli from Europe and North America	JPI165_S15	ERR8651617	SAMEA12944245	France	South	Human	Unknown	2013	153	4720887	72546	21	50.66	A	4012	8	517	1	8	8	8	6	0	0	0	0	0	0	0	0	0	0	0	0	0	0	1	0	0	0	0	0	0	0	0	0	0	0
ERR8651619	Dynamics of extended-spectrum cephalosporin resistance genes in Escherichia coli from Europe and North America	JPI167_S17	ERR8651619	SAMEA12944247	France	South	Human	Unknown	2013	128	4992282	93896	15	50.72	A	617	10	11	4	8	8	13	73	1	0	0	0	0	0	0	0	0	0	0	0	0	0	0	0	0	0	0	0	0	0	0	0	0	0
ERR8651620	Dynamics of extended-spectrum cephalosporin resistance genes in Escherichia coli from Europe and North America	JPI168_S18	ERR8651620	SAMEA12944248	France	South	Human	Unknown	2013	133	4892252	81761	19	50.66	A	10	10	11	4	8	8	8	2	0	0	0	0	0	0	0	0	0	0	0	0	0	0	0	0	0	0	0	0	0	0	0	0	1	0
ERR8651621	Dynamics of extended-spectrum cephalosporin resistance genes in Escherichia coli from Europe and North America	JPI169_S19	ERR8651621	SAMEA12944249	France	South	Human	Unknown	2013	111	5184433	134220	13	50.68	B1	212	6	29	4	18	11	8	6	0	0	0	0	0	0	0	1	0	0	0	0	0	0	0	0	0	0	0	0	0	0	0	0	0	0
ERR8651622	Dynamics of extended-spectrum cephalosporin resistance genes in Escherichia coli from Europe and North America	JPI17_S17	ERR8651622	SAMEA12944250	France	South	Human	Unknown	2008	124	5240127	129497	13	50.48	B2	131	53	40	47	13	36	28	29	0	0	0	0	0	0	0	0	0	1	0	0	0	0	0	0	0	0	0	0	0	0	0	0	0	0
ERR8651623	Dynamics of extended-spectrum cephalosporin resistance genes in Escherichia coli from Europe and North America	JPI170_S20	ERR8651623	SAMEA12944251	France	South	Human	Unknown	2013	86	4885824	140186	12	50.54	C	410	6	4	12	1	20	18	7	0	0	0	1	0	0	0	0	0	0	0	0	0	0	0	1	0	0	0	0	0	0	0	0	0	0
ERR8651626	Dynamics of extended-spectrum cephalosporin resistance genes in Escherichia coli from Europe and North America	JPI173_S23	ERR8651626	SAMEA12944254	France	South	Human	Unknown	2013	125	5537688	147022	14	50.40	D	38	4	26	2	25	5	5	19	0	0	0	0	0	0	0	0	0	0	0	0	0	0	0	1	0	0	0	0	0	0	0	0	0	0
ERR8651627	Dynamics of extended-spectrum cephalosporin resistance genes in Escherichia coli from Europe and North America	JPI174_S24	ERR8651627	SAMEA12944255	France	South	Human	Unknown	2013	84	4827792	196856	9	50.81	C	23	6	4	12	1	20	13	7	0	0	0	0	0	0	0	0	0	0	0	0	0	0	1	0	0	0	0	0	0	0	0	0	0	0
ERR8651629	Dynamics of extended-spectrum cephalosporin resistance genes in Escherichia coli from Europe and North America	JPI176_S26	ERR8651629	SAMEA12944257	France	South	Human	Unknown	2013	129	5335657	106481	16	50.62	B1	453	99	6	33	33	24	8	7	1	0	0	0	0	0	0	0	0	0	0	0	0	0	1	0	0	0	0	0	0	0	0	0	0	0
ERR8651630	Dynamics of extended-spectrum cephalosporin resistance genes in Escherichia coli from Europe and North America	JPI177_S27	ERR8651630	SAMEA12944258	France	South	Human	Unknown	2014	76	5001595	197068	8	50.56	B2	1193	14	14	10	200	17	7	10	0	0	0	1	0	0	0	0	0	0	0	0	0	0	0	0	0	0	0	0	0	0	0	0	0	0
ERR8651631	Dynamics of extended-spectrum cephalosporin resistance genes in Escherichia coli from Europe and North America	JPI178_S28	ERR8651631	SAMEA12944259	France	South	Human	Unknown	2014	143	5183266	143920	12	50.59	B1	448	6	6	5	16	11	8	7	0	0	0	1	0	0	0	0	0	0	0	0	0	0	0	1	0	0	0	0	0	0	0	0	0	0
ERR8651632	Dynamics of extended-spectrum cephalosporin resistance genes in Escherichia coli from Europe and North America	JPI179_S29	ERR8651632	SAMEA12944260	France	South	Human	Unknown	2014	129	5228115	153741	10	50.47	F	1276	17	231	167	198	7	157	2	0	0	0	0	0	0	0	0	0	0	0	0	0	0	1	0	0	0	0	0	0	0	0	0	0	0
ERR8651633	Dynamics of extended-spectrum cephalosporin resistance genes in Escherichia coli from Europe and North America	JPI18_S18	ERR8651633	SAMEA12944261	France	South	Human	Unknown	2008	131	4982801	97761	18	50.73	A	361	10	99	5	91	8	7	2	0	0	0	0	0	0	0	0	0	0	1	0	0	0	0	0	0	0	0	0	0	0	0	0	0	0
ERR8651634	Dynamics of extended-spectrum cephalosporin resistance genes in Escherichia coli from Europe and North America	JPI180_S30	ERR8651634	SAMEA12944262	France	South	Human	Unknown	2014	119	5316810	191807	10	50.47	B2	13478	13	98	10	1675	18	10	25	0	1	0	0	0	0	0	0	0	0	0	0	0	0	0	0	0	0	0	0	0	0	0	0	0	0
ERR8651635	Dynamics of extended-spectrum cephalosporin resistance genes in Escherichia coli from Europe and North America	JPI181_S31	ERR8651635	SAMEA12944263	France	South	Human	Unknown	2014	72	4762616	141993	11	50.79	A	13479	8	11	4	8	7	8	1054	1	0	0	0	0	0	0	0	0	0	0	0	0	0	0	0	0	0	0	0	0	0	0	0	0	0
ERR8651636	Dynamics of extended-spectrum cephalosporin resistance genes in Escherichia coli from Europe and North America	JPI182_S32	ERR8651636	SAMEA12944264	France	South	Human	Unknown	2014	75	5065726	183565	9	50.65	B2	1193	14	14	10	200	17	7	10	0	0	0	0	0	0	0	0	0	0	0	0	0	0	0	0	0	0	1	0	0	0	0	0	0	0
ERR8651637	Dynamics of extended-spectrum cephalosporin resistance genes in Escherichia coli from Europe and North America	JPI183_S33	ERR8651637	SAMEA12944265	France	South	Human	Unknown	2014	74	4845709	155087	9	50.72	D	13480	4	2109	2	25	5	5	19	0	0	0	0	0	0	0	0	0	0	0	0	0	0	1	0	0	0	0	0	0	0	0	0	0	0
ERR8651638	Dynamics of extended-spectrum cephalosporin resistance genes in Escherichia coli from Europe and North America	JPI184_S34	ERR8651638	SAMEA12944266	France	South	Human	Unknown	2014	100	5201967	182197	11	50.45	F	648	92	4	87	96	70	58	2	0	0	0	0	0	0	0	0	0	0	0	0	0	0	0	1	0	0	0	0	0	0	0	0	0	0
ERR8651639	Dynamics of extended-spectrum cephalosporin resistance genes in Escherichia coli from Europe and North America	JPI185_S35	ERR8651639	SAMEA12944267	France	South	Human	Unknown	2010	91	5233665	175202	9	50.71	D	3268	4	26	2	363	5	5	19	0	0	0	0	0	0	0	0	0	0	0	0	0	0	0	1	0	0	0	0	0	0	0	0	0	0
ERR8651640	Dynamics of extended-spectrum cephalosporin resistance genes in Escherichia coli from Europe and North America	JPI186_S36	ERR8651640	SAMEA12944268	France	South	Human	Unknown	2014	116	4955800	112469	15	50.69	A	167	10	11	4	8	8	13	2	1	0	0	0	0	0	0	0	0	0	0	0	0	0	0	0	0	0	0	0	0	0	0	0	0	0
ERR8651641	Dynamics of extended-spectrum cephalosporin resistance genes in Escherichia coli from Europe and North America	JPI187_S37	ERR8651641	SAMEA12944269	France	South	Human	Unknown	2013	144	5413926	104782	18	50.31	B1	155	6	4	14	16	24	8	14	1	0	0	0	0	0	0	0	0	1	0	0	0	0	0	0	0	0	0	0	0	0	0	0	0	0
ERR8651642	Dynamics of extended-spectrum cephalosporin resistance genes in Escherichia coli from Europe and North America	JPI188_S38	ERR8651642	SAMEA12944270	France	South	Human	Unknown	2014	237	5347038	73982	23	50.50	F	648	92	4	87	96	70	58	2	0	0	0	1	0	0	0	0	0	0	0	0	0	0	0	0	0	0	0	0	0	0	0	0	0	0
ERR8651644	Dynamics of extended-spectrum cephalosporin resistance genes in Escherichia coli from Europe and North America	JPI19_S19	ERR8651644	SAMEA12944272	France	South	Human	Unknown	2008	127	4967816	92751	19	50.86	B1	58	6	4	4	16	24	8	14	0	0	0	0	0	0	0	0	0	0	1	0	0	0	0	0	0	0	0	0	0	0	0	0	0	0
ERR8651645	Dynamics of extended-spectrum cephalosporin resistance genes in Escherichia coli from Europe and North America	JPI190_S40	ERR8651645	SAMEA12944273	France	South	Human	Unknown	2014	116	5315344	170065	11	50.65	B2	131	53	40	47	13	36	28	29	0	0	0	0	0	0	0	0	0	0	0	0	0	0	0	1	0	0	0	0	0	0	0	0	0	0
ERR8651646	Dynamics of extended-spectrum cephalosporin resistance genes in Escherichia coli from Europe and North America	JPI191_S41	ERR8651646	SAMEA12944274	France	South	Human	Unknown	2014	81	5105978	135075	12	50.74	B2	131	53	40	47	13	36	28	29	0	0	0	0	0	0	0	0	0	0	0	0	0	0	0	1	0	0	0	0	0	0	0	0	0	0
ERR8651647	Dynamics of extended-spectrum cephalosporin resistance genes in Escherichia coli from Europe and North America	JPI192_S42	ERR8651647	SAMEA12944275	France	South	Human	Unknown	2014	129	4853157	94645	16	50.72	A	167	10	11	4	8	8	13	2	1	0	0	0	0	0	0	0	0	0	0	0	0	0	0	0	0	0	0	0	0	0	0	0	0	0
ERR8651648	Dynamics of extended-spectrum cephalosporin resistance genes in Escherichia coli from Europe and North America	JPI193_S43	ERR8651648	SAMEA12944276	France	South	Human	Unknown	2014	122	4828176	99916	14	50.70	A	744	10	11	135	8	8	8	2	1	0	0	0	0	0	0	0	0	0	0	0	0	0	0	0	0	0	0	0	0	0	0	0	0	0
ERR8651649	Dynamics of extended-spectrum cephalosporin resistance genes in Escherichia coli from Europe and North America	JPI194_S44	ERR8651649	SAMEA12944277	France	South	Human	Unknown	2014	104	5464716	162292	9	50.35	B2	141	13	52	10	14	17	25	17	0	0	0	0	0	0	0	0	0	0	0	0	0	0	0	0	0	0	0	0	0	0	0	0	0	0
ERR8651650	Dynamics of extended-spectrum cephalosporin resistance genes in Escherichia coli from Europe and North America	JPI195_S45	ERR8651650	SAMEA12944278	France	South	Human	Unknown	2014	231	5344767	55344	31	50.64	F	59	27	32	24	29	26	19	22	1	0	0	0	0	0	0	0	0	0	0	0	0	0	0	0	0	0	0	0	0	0	0	0	0	0
ERR8651651	Dynamics of extended-spectrum cephalosporin resistance genes in Escherichia coli from Europe and North America	JPI196_S46	ERR8651651	SAMEA12944279	France	South	Human	Unknown	2014	200	5313450	72828	21	50.56	A	617	10	11	4	8	8	13	73	0	0	0	0	0	0	0	1	0	0	0	0	0	0	0	0	0	0	0	0	0	0	0	0	0	0
ERR8651652	Dynamics of extended-spectrum cephalosporin resistance genes in Escherichia coli from Europe and North America	JPI197_S47	ERR8651652	SAMEA12944280	France	South	Human	Unknown	2014	132	5307741	123504	12	50.32	B1	101	43	41	15	18	11	7	6	0	0	0	0	0	0	0	0	0	0	0	0	0	0	0	1	0	0	0	0	0	0	0	0	0	0
ERR8651654	Dynamics of extended-spectrum cephalosporin resistance genes in Escherichia coli from Europe and North America	JPI199_S49	ERR8651654	SAMEA12944282	France	South	Human	Unknown	2014	92	5032128	173732	12	50.72	B2	131	53	40	47	13	36	28	29	0	0	0	0	0	0	0	0	0	0	0	0	0	0	0	0	0	0	1	0	0	0	0	0	0	0
ERR8651655	Dynamics of extended-spectrum cephalosporin resistance genes in Escherichia coli from Europe and North America	JPI2_S2	ERR8651655	SAMEA12944283	France	South	Human	Unknown	2008	128	5019907	96659	15	50.62	A	13499	10	2114	4	8	8	8	2	0	0	0	0	0	0	0	0	0	0	0	0	0	0	0	0	0	0	0	0	0	0	0	0	0	0
ERR8651656	Dynamics of extended-spectrum cephalosporin resistance genes in Escherichia coli from Europe and North America	JPI20_S20	ERR8651656	SAMEA12944284	France	South	Human	Unknown	2008	177	5291922	86336	20	50.45	D	38	4	26	2	25	5	5	19	0	0	0	0	0	0	0	0	0	0	0	0	0	0	1	0	0	0	0	0	0	0	0	0	0	0
ERR8651657	Dynamics of extended-spectrum cephalosporin resistance genes in Escherichia coli from Europe and North America	JPI200_S50	ERR8651657	SAMEA12944285	France	South	Human	Unknown	2014	196	5210316	90959	14	50.69	A	167	10	11	4	8	8	13	2	1	0	0	0	0	0	0	0	0	0	0	0	0	0	1	0	0	0	0	0	0	0	0	0	0	0
ERR8651658	Dynamics of extended-spectrum cephalosporin resistance genes in Escherichia coli from Europe and North America	JPI21_S21	ERR8651658	SAMEA12944286	France	South	Human	Unknown	2008	178	5048615	88273	14	50.77	A	167	10	11	4	8	8	13	2	0	0	0	0	0	0	0	0	0	0	0	0	0	0	1	0	0	0	0	0	0	0	0	0	0	0
ERR8651659	Dynamics of extended-spectrum cephalosporin resistance genes in Escherichia coli from Europe and North America	JPI22_S22	ERR8651659	SAMEA12944287	France	South	Human	Unknown	2008	111	4916240	112762	14	50.79	B1	3030	6	6	32	16	11	8	7	0	0	0	0	0	0	0	0	0	0	0	0	0	0	0	1	0	0	0	0	0	0	0	0	0	0
ERR8651660	Dynamics of extended-spectrum cephalosporin resistance genes in Escherichia coli from Europe and North America	JPI23_S23	ERR8651660	SAMEA12944288	France	South	Human	Unknown	2008	114	5211309	190641	9	50.34	B2	80	13	24	19	14	23	1	10	0	0	0	0	0	0	0	0	0	0	0	0	0	0	1	0	0	0	0	0	0	0	0	0	0	0
ERR8651661	Dynamics of extended-spectrum cephalosporin resistance genes in Escherichia coli from Europe and North America	JPI24_S24	ERR8651661	SAMEA12944289	France	South	Human	Unknown	2008	161	5359946	98288	17	50.53	D	405	35	37	29	25	4	5	73	0	0	0	0	0	0	0	0	0	0	0	0	0	0	1	0	0	0	0	0	0	0	0	0	0	0
ERR8651662	Dynamics of extended-spectrum cephalosporin resistance genes in Escherichia coli from Europe and North America	JPI25_S25	ERR8651662	SAMEA12944290	France	South	Human	Unknown	2008	136	5103030	94500	18	50.83	B2	131	53	40	47	13	36	28	29	0	0	0	0	0	0	0	0	0	0	0	0	0	0	0	1	0	0	0	0	0	0	0	0	0	0
ERR8651663	Dynamics of extended-spectrum cephalosporin resistance genes in Escherichia coli from Europe and North America	JPI26_S26	ERR8651663	SAMEA12944291	France	South	Human	Unknown	2008	202	5307570	71102	24	50.75	E	57	6	31	5	28	1	1	2	0	0	0	0	0	0	0	0	1	0	0	0	0	0	0	0	0	0	0	0	0	0	0	0	0	0
ERR8651664	Dynamics of extended-spectrum cephalosporin resistance genes in Escherichia coli from Europe and North America	JPI27_S27	ERR8651664	SAMEA12944292	France	South	Human	Unknown	2008	102	5098828	113672	15	50.80	B2	131	53	40	47	13	36	28	29	0	0	0	0	0	0	0	0	0	0	0	0	0	0	0	1	0	0	0	0	0	0	0	0	0	0
ERR8651665	Dynamics of extended-spectrum cephalosporin resistance genes in Escherichia coli from Europe and North America	JPI28_S28	ERR8651665	SAMEA12944293	France	South	Human	Unknown	2008	169	5095375	76244	23	50.62	D	362	62	100	17	31	5	5	4	0	0	0	0	0	0	0	0	1	0	0	0	0	0	0	0	0	0	0	0	0	0	0	0	0	0
ERR8651666	Dynamics of extended-spectrum cephalosporin resistance genes in Escherichia coli from Europe and North America	JPI29_S29	ERR8651666	SAMEA12944294	France	South	Human	Unknown	2008	117	5108761	120362	16	50.72	B2	131	53	40	47	13	36	28	29	0	0	0	0	0	0	0	0	0	0	0	0	0	0	1	0	0	0	0	0	0	0	0	0	0	0
ERR8651668	Dynamics of extended-spectrum cephalosporin resistance genes in Escherichia coli from Europe and North America	JPI30_S30	ERR8651668	SAMEA12944296	France	South	Human	Unknown	2008	122	5141729	126972	15	50.78	B2	131	53	40	47	13	36	28	29	0	0	0	0	0	0	0	0	0	0	0	0	0	0	0	1	0	0	0	0	0	0	0	0	0	0
ERR8651671	Dynamics of extended-spectrum cephalosporin resistance genes in Escherichia coli from Europe and North America	JPI33_S33	ERR8651671	SAMEA12944299	France	South	Human	Unknown	2008	101	5075236	160505	10	50.73	A	10	10	11	4	8	8	8	2	0	0	0	0	0	0	0	0	1	0	0	0	0	0	0	0	0	0	0	0	0	0	0	0	0	0
ERR8651672	Dynamics of extended-spectrum cephalosporin resistance genes in Escherichia coli from Europe and North America	JPI34_S34	ERR8651672	SAMEA12944300	France	South	Human	Unknown	2008	108	5365896	175500	11	50.50	F	648	92	4	87	96	70	58	2	0	0	0	0	0	0	0	0	0	0	0	0	0	0	0	1	0	0	0	0	0	0	0	0	0	0
ERR8651673	Dynamics of extended-spectrum cephalosporin resistance genes in Escherichia coli from Europe and North America	JPI35_S35	ERR8651673	SAMEA12944301	France	South	Human	Unknown	2008	117	5468269	140116	11	50.24	F	354	85	88	78	29	59	58	62	0	0	0	0	0	0	0	0	0	1	0	0	0	0	0	0	0	0	0	0	0	0	0	0	0	0
ERR8651674	Dynamics of extended-spectrum cephalosporin resistance genes in Escherichia coli from Europe and North America	JPI36_S36	ERR8651674	SAMEA12944302	France	South	Human	Unknown	2008	129	4914618	86433	15	50.73	A	617	10	11	4	8	8	13	73	0	0	0	0	0	0	0	0	0	0	0	0	0	0	0	1	0	0	0	0	0	0	0	0	0	0
ERR8651675	Dynamics of extended-spectrum cephalosporin resistance genes in Escherichia coli from Europe and North America	JPI37_S37	ERR8651675	SAMEA12944303	France	South	Human	Unknown	2008	179	5241603	96436	19	50.60	C	23	6	4	12	1	20	13	7	0	0	0	0	0	0	0	0	0	0	0	0	0	0	0	1	0	0	0	0	0	0	0	0	0	0
ERR8651676	Dynamics of extended-spectrum cephalosporin resistance genes in Escherichia coli from Europe and North America	JPI38_S38	ERR8651676	SAMEA12944304	France	South	Human	Unknown	2008	171	5495097	118246	16	50.51	F	648	92	4	87	96	70	58	2	0	0	0	0	0	0	0	0	0	0	0	0	0	0	0	1	0	0	0	0	0	0	0	0	0	0
ERR8651678	Dynamics of extended-spectrum cephalosporin resistance genes in Escherichia coli from Europe and North America	JPI4_S4	ERR8651678	SAMEA12944306	France	South	Human	Unknown	2008	166	5409983	88531	21	50.53	B1	453	99	6	33	33	24	8	7	0	0	0	0	0	0	0	0	0	0	0	0	0	0	0	0	0	0	1	0	0	0	0	0	0	0
ERR8651679	Dynamics of extended-spectrum cephalosporin resistance genes in Escherichia coli from Europe and North America	JPI40_S40	ERR8651679	SAMEA12944307	France	South	Human	Unknown	2009	128	4932604	88732	15	50.61	A	617	10	11	4	8	8	13	73	0	0	0	0	0	0	0	0	0	0	0	0	0	0	0	0	0	0	0	0	0	0	0	0	0	0
ERR8651680	Dynamics of extended-spectrum cephalosporin resistance genes in Escherichia coli from Europe and North America	JPI41_S41	ERR8651680	SAMEA12944308	France	South	Human	Unknown	2009	195	5021651	58612	24	50.71	A	167	10	11	4	8	8	13	2	0	0	0	0	0	0	0	0	0	0	0	0	0	0	0	1	0	0	0	0	0	0	0	0	0	0
ERR8651683	Dynamics of extended-spectrum cephalosporin resistance genes in Escherichia coli from Europe and North America	JPI44_S44	ERR8651683	SAMEA12944311	France	South	Human	Unknown	2009	88	5020365	158854	12	50.74	B2	131	53	40	47	13	36	28	29	0	0	0	0	0	0	0	0	0	0	0	0	0	0	0	1	0	0	0	0	0	0	0	0	0	0
ERR8651684	Dynamics of extended-spectrum cephalosporin resistance genes in Escherichia coli from Europe and North America	JPI45_S45	ERR8651684	SAMEA12944312	France	South	Human	Unknown	2009	103	5142795	160315	12	50.81	B2	131	53	40	47	13	36	28	29	0	0	0	0	0	0	0	0	0	0	0	0	0	0	0	1	0	0	0	0	0	0	0	0	0	0
ERR8651685	Dynamics of extended-spectrum cephalosporin resistance genes in Escherichia coli from Europe and North America	JPI46_S46	ERR8651685	SAMEA12944313	France	South	Human	Unknown	2009	161	5212984	112083	16	50.61	F	62	28	33	25	29	7	11	24	0	0	0	0	0	0	0	0	0	0	0	0	0	0	0	0	0	1	0	0	0	0	0	0	0	0
ERR8651686	Dynamics of extended-spectrum cephalosporin resistance genes in Escherichia coli from Europe and North America	JPI47_S47	ERR8651686	SAMEA12944314	France	South	Human	Unknown	2009	119	5020560	120990	13	50.45	B2	127	13	14	19	36	23	11	10	0	0	0	0	0	0	0	0	0	0	0	0	0	0	0	0	0	0	0	0	0	0	0	0	0	0
ERR8651689	Dynamics of extended-spectrum cephalosporin resistance genes in Escherichia coli from Europe and North America	JPI5_S5	ERR8651689	SAMEA12944317	France	South	Human	Unknown	2008	87	5029107	145124	12	50.63	B1	13135	6	4	4	18	9	13	2	0	0	0	0	0	0	0	0	1	0	0	0	0	0	0	0	0	0	0	0	0	0	0	0	0	0
ERR8651690	Dynamics of extended-spectrum cephalosporin resistance genes in Escherichia coli from Europe and North America	JPI50_S50	ERR8651690	SAMEA12944318	France	South	Human	Unknown	2009	129	4970489	88460	17	50.86	A	361	10	99	5	91	8	7	2	0	0	0	0	0	0	0	0	0	0	0	0	0	0	0	1	0	0	0	0	0	0	0	0	0	0
ERR8651692	Dynamics of extended-spectrum cephalosporin resistance genes in Escherichia coli from Europe and North America	JPI52_S52	ERR8651692	SAMEA12944320	France	South	Human	Unknown	2009	116	5189807	140967	12	50.52	B1	2179	9	65	5	18	11	8	6	0	0	0	0	0	0	0	0	0	0	0	0	0	0	0	0	0	0	0	0	0	0	1	0	0	0
ERR8651693	Dynamics of extended-spectrum cephalosporin resistance genes in Escherichia coli from Europe and North America	JPI53_S53	ERR8651693	SAMEA12944321	France	South	Human	Unknown	2009	94	5292899	196338	9	50.63	B2	95	37	38	19	37	17	11	26	0	0	0	0	0	0	0	0	0	0	0	0	0	0	0	0	0	0	0	0	0	0	0	0	0	0
ERR8651694	Dynamics of extended-spectrum cephalosporin resistance genes in Escherichia coli from Europe and North America	JPI54_S54	ERR8651694	SAMEA12944322	France	South	Human	Unknown	2009	124	4806670	89957	17	50.74	A	227	10	11	4	1	8	9	2	0	0	0	0	0	0	0	0	0	0	0	0	0	0	1	0	0	0	0	0	0	0	0	0	0	0
ERR8651695	Dynamics of extended-spectrum cephalosporin resistance genes in Escherichia coli from Europe and North America	JPI55_S55	ERR8651695	SAMEA12944323	France	South	Human	Unknown	2009	114	4784805	89946	15	50.77	A	617	10	11	4	8	8	13	73	0	0	0	0	0	0	0	0	0	0	0	0	0	0	0	1	0	0	0	0	0	0	0	0	0	0
ERR8651696	Dynamics of extended-spectrum cephalosporin resistance genes in Escherichia coli from Europe and North America	JPI56_S56	ERR8651696	SAMEA12944324	France	South	Human	Unknown	2009	99	5067841	152842	11	50.48	B1	155	6	4	14	16	24	8	14	0	0	0	0	0	0	0	0	0	0	0	0	0	0	0	0	0	0	0	0	0	0	0	0	0	0
ERR8651697	Dynamics of extended-spectrum cephalosporin resistance genes in Escherichia coli from Europe and North America	JPI57_S57	ERR8651697	SAMEA12944325	France	South	Human	Unknown	2009	210	5068655	59597	26	50.70	A	746	10	7	4	8	12	8	2	0	0	0	0	0	0	0	0	0	0	0	0	0	0	0	1	0	0	0	0	0	0	0	0	0	0
ERR8651698	Dynamics of extended-spectrum cephalosporin resistance genes in Escherichia coli from Europe and North America	JPI58_S58	ERR8651698	SAMEA12944326	France	South	Human	Unknown	2009	111	5377707	173730	11	50.60	B2	131	53	40	47	13	36	28	29	0	0	0	0	0	0	0	0	0	0	0	0	0	0	0	1	0	0	0	0	0	0	0	0	0	0
ERR8651699	Dynamics of extended-spectrum cephalosporin resistance genes in Escherichia coli from Europe and North America	JPI59_S59	ERR8651699	SAMEA12944327	France	South	Human	Unknown	2009	94	5042478	183214	9	50.75	A	707	6	41	33	18	9	8	6	0	0	0	0	0	0	0	0	0	0	0	0	0	0	0	0	0	0	0	0	0	0	0	0	0	0
ERR8651702	Dynamics of extended-spectrum cephalosporin resistance genes in Escherichia coli from Europe and North America	JPI61_S61	ERR8651702	SAMEA12944330	France	South	Human	Unknown	2009	145	5243158	81639	20	50.61	D	405	35	37	29	25	4	5	73	0	0	0	0	0	0	0	0	0	0	0	0	0	0	1	0	0	0	0	0	0	0	0	0	0	0
ERR8651703	Dynamics of extended-spectrum cephalosporin resistance genes in Escherichia coli from Europe and North America	JPI62_S62	ERR8651703	SAMEA12944331	France	South	Human	Unknown	2009	107	5147863	134390	14	50.81	B2	131	53	40	47	13	36	28	29	0	0	0	0	0	0	0	0	0	0	0	0	0	0	0	1	0	0	0	0	0	0	0	0	0	0
ERR8651704	Dynamics of extended-spectrum cephalosporin resistance genes in Escherichia coli from Europe and North America	JPI63_S63	ERR8651704	SAMEA12944332	France	South	Human	Unknown	2009	117	5419050	181198	11	50.25	B2	12	13	13	9	13	16	10	9	0	0	0	0	0	0	0	0	0	0	0	0	0	0	0	1	0	0	0	0	0	0	0	0	0	0
ERR8651706	Dynamics of extended-spectrum cephalosporin resistance genes in Escherichia coli from Europe and North America	JPI65_S65	ERR8651706	SAMEA12944334	France	South	Human	Unknown	2009	152	5440150	106729	15	50.71	D	69	21	35	27	6	5	5	4	0	0	0	0	0	0	0	0	0	0	0	0	0	0	1	0	0	0	0	0	0	0	0	0	0	0
ERR8651707	Dynamics of extended-spectrum cephalosporin resistance genes in Escherichia coli from Europe and North America	JPI66_S66	ERR8651707	SAMEA12944335	France	South	Human	Unknown	2009	70	5013102	282969	5	50.57	F	13500	46	466	87	29	77	127	22	0	0	0	0	0	0	0	0	0	0	0	0	0	0	0	1	0	0	0	0	0	0	0	0	0	0
ERR8651708	Dynamics of extended-spectrum cephalosporin resistance genes in Escherichia coli from Europe and North America	JPI67_S67	ERR8651708	SAMEA12944336	France	South	Human	Unknown	2009	146	5161489	136520	14	50.79	B2	131	53	40	47	13	36	28	29	0	0	0	0	0	0	0	0	0	0	0	0	0	0	1	0	0	0	0	0	0	0	0	0	0	0
ERR8651709	Dynamics of extended-spectrum cephalosporin resistance genes in Escherichia coli from Europe and North America	JPI68_S68	ERR8651709	SAMEA12944337	France	South	Human	Unknown	2009	115	5069337	118658	15	50.39	A	10	10	11	4	8	8	8	2	0	0	0	0	0	0	0	0	0	1	0	0	0	0	0	0	0	0	0	0	0	0	0	0	0	0
ERR8651710	Dynamics of extended-spectrum cephalosporin resistance genes in Escherichia coli from Europe and North America	JPI69_S69	ERR8651710	SAMEA12944338	France	South	Human	Unknown	2009	103	5185142	126463	14	50.52	D	405	35	37	29	25	4	5	73	0	0	0	0	0	0	0	0	1	0	0	0	0	0	0	0	0	0	0	0	0	0	0	0	0	0
ERR8651711	Dynamics of extended-spectrum cephalosporin resistance genes in Escherichia coli from Europe and North America	JPI7_S7	ERR8651711	SAMEA12944339	France	South	Human	Unknown	2008	175	5517391	95885	20	50.50	B2	131	53	40	47	13	36	28	29	0	0	0	0	0	0	0	0	0	0	0	0	0	0	0	0	0	0	0	1	0	0	0	0	0	0
ERR8651712	Dynamics of extended-spectrum cephalosporin resistance genes in Escherichia coli from Europe and North America	JPI70_S70	ERR8651712	SAMEA12944340	France	South	Human	Unknown	2009	156	5021974	161094	12	50.60	B1	1125	6	4	15	18	24	26	7	0	0	0	0	0	0	0	0	1	0	0	0	0	0	0	0	0	0	0	0	0	0	0	0	0	0
ERR8651713	Dynamics of extended-spectrum cephalosporin resistance genes in Escherichia coli from Europe and North America	JPI71_S71	ERR8651713	SAMEA12944341	France	South	Human	Unknown	2009	91	5091190	201775	8	50.61	D	349	34	36	39	87	67	16	4	0	0	0	0	0	0	0	0	0	0	0	0	0	0	1	0	0	0	0	0	0	0	0	0	0	0
ERR8651714	Dynamics of extended-spectrum cephalosporin resistance genes in Escherichia coli from Europe and North America	JPI72_S72	ERR8651714	SAMEA12944342	France	South	Human	Unknown	2009	94	4782083	107886	15	50.56	A	1838	6	296	4	10	7	8	6	0	0	0	0	0	0	0	0	0	0	0	0	0	0	0	0	0	0	0	0	0	0	0	0	0	0
ERR8651715	Dynamics of extended-spectrum cephalosporin resistance genes in Escherichia coli from Europe and North America	JPI73_S73	ERR8651715	SAMEA12944343	France	South	Human	Unknown	2009	120	5065155	134585	11	50.50	B2	127	13	14	19	36	23	11	10	0	0	0	0	0	0	0	0	0	0	0	0	0	0	1	0	0	0	0	0	0	0	0	0	0	0
ERR8651718	Dynamics of extended-spectrum cephalosporin resistance genes in Escherichia coli from Europe and North America	JPI76_S1	ERR8651718	SAMEA12944346	France	South	Human	Unknown	2009	125	5328279	180069	10	50.65	B2	131	53	40	47	13	36	28	29	0	0	0	0	0	0	0	0	0	0	0	0	0	0	0	0	0	0	0	0	0	0	0	0	0	0
ERR8651719	Dynamics of extended-spectrum cephalosporin resistance genes in Escherichia coli from Europe and North America	JPI77_S2	ERR8651719	SAMEA12944347	France	South	Human	Unknown	2009	103	4995034	136969	11	50.67	C	23	6	4	12	1	20	13	7	0	0	0	0	0	0	0	0	0	0	0	0	0	0	0	0	0	0	0	0	0	0	0	0	0	0
ERR8651720	Dynamics of extended-spectrum cephalosporin resistance genes in Escherichia coli from Europe and North America	JPI78_S3	ERR8651720	SAMEA12944348	France	South	Human	Unknown	2009	104	4907323	146046	12	50.64	A	10	10	11	4	8	8	8	2	0	0	0	0	0	0	0	0	0	0	0	0	0	0	1	0	0	0	0	0	0	0	0	0	0	0
ERR8651721	Dynamics of extended-spectrum cephalosporin resistance genes in Escherichia coli from Europe and North America	JPI79_S4	ERR8651721	SAMEA12944349	France	South	Human	Unknown	2009	109	5145330	154634	12	50.53	D	38	4	26	2	25	5	5	19	0	0	0	0	0	0	0	0	0	0	0	0	0	0	1	0	0	0	0	0	0	0	0	0	0	0
ERR8651722	Dynamics of extended-spectrum cephalosporin resistance genes in Escherichia coli from Europe and North America	JPI8_S8	ERR8651722	SAMEA12944350	France	South	Human	Unknown	2008	109	4770306	108295	13	50.46	A	10	10	11	4	8	8	8	2	0	0	0	0	0	0	0	0	1	0	0	0	0	0	0	0	0	0	0	0	0	0	0	0	0	0
ERR8651723	Dynamics of extended-spectrum cephalosporin resistance genes in Escherichia coli from Europe and North America	JPI80_S5	ERR8651723	SAMEA12944351	France	South	Human	Unknown	2009	115	4683366	94615	14	50.76	A	46	8	7	1	8	8	8	6	0	0	0	0	0	0	0	0	0	0	1	0	0	0	0	0	0	0	0	0	0	0	0	0	0	0
ERR8651724	Dynamics of extended-spectrum cephalosporin resistance genes in Escherichia coli from Europe and North America	JPI81_S6	ERR8651724	SAMEA12944352	France	South	Human	Unknown	2010	187	5099184	82105	19	50.59	A	167	10	11	4	8	8	13	2	0	0	0	0	0	0	0	0	0	0	0	0	0	0	1	0	0	0	0	0	0	0	0	0	0	0
ERR8651725	Dynamics of extended-spectrum cephalosporin resistance genes in Escherichia coli from Europe and North America	JPI82_S7	ERR8651725	SAMEA12944353	France	South	Human	Unknown	2010	106	5318218	171351	10	50.67	G	117	20	45	41	43	5	32	2	0	0	0	0	0	0	0	0	1	0	0	0	0	0	0	0	0	0	0	0	0	0	0	0	0	0
ERR8651726	Dynamics of extended-spectrum cephalosporin resistance genes in Escherichia coli from Europe and North America	JPI83_S8	ERR8651726	SAMEA12944354	France	South	Human	Unknown	2010	102	5245764	173730	12	50.73	B2	131	53	40	47	13	36	28	29	0	0	0	0	0	0	0	0	1	0	0	0	0	0	0	0	0	0	0	0	0	0	0	0	0	0
ERR8651728	Dynamics of extended-spectrum cephalosporin resistance genes in Escherichia coli from Europe and North America	JPI85_S10	ERR8651728	SAMEA12944356	France	South	Human	Unknown	2010	109	5270316	141120	12	50.58	D	38	4	26	2	25	5	5	19	0	0	0	0	0	0	0	0	0	0	0	0	0	1	0	0	0	0	0	0	0	0	0	0	0	0
ERR8651729	Dynamics of extended-spectrum cephalosporin resistance genes in Escherichia coli from Europe and North America	JPI86_S11	ERR8651729	SAMEA12944357	France	South	Human	Unknown	2010	232	5119535	100674	16	50.63	A	167	10	11	4	8	8	13	2	0	0	0	0	0	0	0	0	0	0	0	0	0	0	1	0	0	0	0	0	0	0	0	0	0	0
ERR8651730	Dynamics of extended-spectrum cephalosporin resistance genes in Escherichia coli from Europe and North America	JPI87_S12	ERR8651730	SAMEA12944358	France	South	Human	Unknown	2010	91	4938639	185087	9	50.73	C	23	6	4	12	1	20	13	7	0	0	0	0	0	0	0	0	0	0	0	0	0	0	1	0	0	0	0	0	0	0	0	0	0	0
ERR8651731	Dynamics of extended-spectrum cephalosporin resistance genes in Escherichia coli from Europe and North America	JPI88_S13	ERR8651731	SAMEA12944359	France	South	Human	Unknown	2010	96	5273929	138202	12	50.46	B2	1444	13	96	10	13	17	25	25	0	0	0	0	0	0	0	1	0	0	1	0	0	0	0	0	0	0	0	0	0	0	0	0	0	0
ERR8651732	Dynamics of extended-spectrum cephalosporin resistance genes in Escherichia coli from Europe and North America	JPI89_S14	ERR8651732	SAMEA12944360	France	South	Human	Unknown	2010	240	5243232	48731	28	50.44	A	1291	10	11	4	8	8	5	2	0	0	0	0	0	0	0	0	0	0	0	0	0	0	1	0	0	0	0	0	0	0	0	0	0	0
ERR8651733	Dynamics of extended-spectrum cephalosporin resistance genes in Escherichia coli from Europe and North America	JPI9_S9	ERR8651733	SAMEA12944361	France	South	Human	Unknown	2008	138	5383658	103110	17	50.40	F	648	92	4	87	96	70	58	2	0	0	0	0	0	0	0	0	0	0	0	0	0	0	0	1	0	0	0	0	0	0	0	0	0	0
ERR8651734	Dynamics of extended-spectrum cephalosporin resistance genes in Escherichia coli from Europe and North America	JPI90_S15	ERR8651734	SAMEA12944362	France	South	Human	Unknown	2010	142	5143915	98099	17	50.64	B1	1463	6	95	4	222	7	7	7	0	0	0	0	0	0	0	0	1	0	0	0	0	0	0	0	0	0	0	0	0	0	0	0	0	0
ERR8651736	Dynamics of extended-spectrum cephalosporin resistance genes in Escherichia coli from Europe and North America	JPI92_S17	ERR8651736	SAMEA12944364	France	South	Human	Unknown	2010	122	5369180	155463	10	50.44	D	13475	21	35	27	6	1293	5	4	0	0	0	0	0	0	0	0	0	1	0	0	0	0	0	0	0	0	0	0	0	0	0	0	0	0
ERR8651737	Dynamics of extended-spectrum cephalosporin resistance genes in Escherichia coli from Europe and North America	JPI93_S18	ERR8651737	SAMEA12944365	France	South	Human	Unknown	2010	116	4754541	101746	17	50.62	A	10	10	11	4	8	8	8	2	0	0	0	0	0	0	0	0	0	0	0	0	0	0	0	1	0	0	0	0	0	0	0	0	0	0
ERR8651739	Dynamics of extended-spectrum cephalosporin resistance genes in Escherichia coli from Europe and North America	JPI95_S20	ERR8651739	SAMEA12944367	France	South	Human	Unknown	2010	139	5159259	109075	16	50.59	C	23	6	4	12	1	20	13	7	0	0	0	0	0	0	0	0	0	0	0	0	0	0	1	0	0	0	0	0	0	0	0	0	0	0
ERR8651741	Dynamics of extended-spectrum cephalosporin resistance genes in Escherichia coli from Europe and North America	JPI97_S22	ERR8651741	SAMEA12944369	France	South	Human	Unknown	2010	121	5027440	111619	13	50.79	B1	58	6	4	4	16	24	8	14	0	0	0	0	0	0	0	0	1	0	0	0	0	0	0	0	0	0	0	0	0	0	0	0	0	0
ERR8651742	Dynamics of extended-spectrum cephalosporin resistance genes in Escherichia coli from Europe and North America	JPI98_S23	ERR8651742	SAMEA12944370	France	South	Human	Unknown	2010	102	5264330	150641	12	50.45	B1	101	43	41	15	18	11	7	6	0	0	0	0	0	0	0	0	0	0	0	0	0	0	1	0	0	0	0	0	0	0	0	0	0	0
ERR8651743	Dynamics of extended-spectrum cephalosporin resistance genes in Escherichia coli from Europe and North America	JPI99_S24	ERR8651743	SAMEA12944371	France	South	Human	Unknown	2010	92	5124408	135100	12	50.72	B1	1431	6	65	3	1	11	13	6	0	0	0	0	0	0	0	0	1	0	0	0	0	0	0	0	0	0	0	0	0	0	0	0	0	0
ERR8651762	Dynamics of extended-spectrum cephalosporin resistance genes in Escherichia coli from Europe and North America	JPI201_S1	ERR8651762	SAMEA12944390	France	South	Human	Unknown	2014	143	5266095	134390	15	50.66	B2	131	53	40	47	13	36	28	29	0	0	0	0	0	0	0	0	0	0	0	0	0	0	0	1	0	0	0	0	0	0	0	0	0	0
ERR8651763	Dynamics of extended-spectrum cephalosporin resistance genes in Escherichia coli from Europe and North America	JPI202_S2	ERR8651763	SAMEA12944391	France	South	Human	Unknown	2014	126	5180760	120105	12	50.66	B1	448	6	6	5	16	11	8	7	0	0	0	0	0	0	0	0	0	0	0	0	0	0	0	1	0	0	0	0	0	0	0	0	0	0
ERR8651764	Dynamics of extended-spectrum cephalosporin resistance genes in Escherichia coli from Europe and North America	JPI203_S3	ERR8651764	SAMEA12944392	France	South	Human	Unknown	2014	109	4904525	93705	17	50.72	A	361	10	99	5	91	8	7	2	0	0	0	1	0	0	0	0	0	0	0	0	0	0	0	0	0	0	0	0	0	0	0	0	0	0
ERR8651765	Dynamics of extended-spectrum cephalosporin resistance genes in Escherichia coli from Europe and North America	JPI204_S4	ERR8651765	SAMEA12944393	France	South	Human	Unknown	2014	122	4933707	101904	17	50.68	A	361	10	99	5	91	8	7	2	0	0	0	0	0	0	0	0	0	0	0	0	0	0	0	1	0	0	0	0	0	0	0	0	0	0
ERR8651766	Dynamics of extended-spectrum cephalosporin resistance genes in Escherichia coli from Europe and North America	JPI205_S5	ERR8651766	SAMEA12944394	France	South	Human	Unknown	2014	124	5277464	143749	11	50.64	A	2197	10	11	4	8	8	219	174	1	0	0	0	0	0	0	0	0	0	0	0	0	0	0	0	0	0	0	0	0	0	0	0	0	0
ERR8651767	Dynamics of extended-spectrum cephalosporin resistance genes in Escherichia coli from Europe and North America	JPI206_S6	ERR8651767	SAMEA12944395	France	South	Human	Unknown	2014	94	5278644	204844	9	50.56	B2	131	53	40	47	13	36	28	29	1	0	0	0	0	0	0	0	0	0	0	0	0	0	0	0	0	0	0	0	0	0	0	0	0	0
ERR8651768	Dynamics of extended-spectrum cephalosporin resistance genes in Escherichia coli from Europe and North America	JPI207_S7	ERR8651768	SAMEA12944396	France	South	Human	Unknown	2014	107	5065485	154940	9	50.57	B2	636	13	108	10	97	18	68	93	0	0	0	0	0	0	0	0	0	0	0	0	0	0	0	0	0	0	0	0	0	0	0	0	0	0
ERR8651769	Dynamics of extended-spectrum cephalosporin resistance genes in Escherichia coli from Europe and North America	JPI208_S8	ERR8651769	SAMEA12944397	France	South	Human	Unknown	2014	118	5122894	180618	11	50.66	B2	131	53	40	47	13	36	28	29	0	0	0	0	0	0	0	0	0	0	0	0	0	0	0	0	0	0	0	0	1	0	0	0	0	0
ERR8651771	Dynamics of extended-spectrum cephalosporin resistance genes in Escherichia coli from Europe and North America	JPI210_S10	ERR8651771	SAMEA12944399	France	South	Human	Unknown	2014	136	5122303	91122	17	50.67	B1	156	6	29	32	16	11	8	44	1	0	0	0	0	0	0	0	0	0	0	0	0	0	0	0	0	0	0	0	0	0	0	0	0	0
ERR8651772	Dynamics of extended-spectrum cephalosporin resistance genes in Escherichia coli from Europe and North America	JPI211_S11	ERR8651772	SAMEA12944400	France	South	Human	Unknown	2014	98	5053551	123408	13	50.71	D	963	4	26	151	25	5	5	19	1	0	0	0	0	0	0	0	0	0	0	0	0	0	0	0	0	0	0	0	0	0	0	0	0	0
ERR8651773	Dynamics of extended-spectrum cephalosporin resistance genes in Escherichia coli from Europe and North America	JPI212_S12	ERR8651773	SAMEA12944401	France	South	Human	Unknown	2014	107	5273711	172686	12	50.65	B2	131	53	40	47	13	36	28	29	0	0	0	0	0	0	0	0	0	0	0	0	0	0	0	1	0	0	0	0	0	0	0	0	0	0
ERR8651774	Dynamics of extended-spectrum cephalosporin resistance genes in Escherichia coli from Europe and North America	JPI213_S13	ERR8651774	SAMEA12944402	France	South	Human	Unknown	2014	124	4776277	96677	14	50.70	A	167	10	11	4	8	8	13	2	0	0	0	1	0	0	0	0	0	0	0	0	0	0	0	0	0	0	0	0	0	0	0	0	0	0
ERR8651775	Dynamics of extended-spectrum cephalosporin resistance genes in Escherichia coli from Europe and North America	JPI214_S14	ERR8651775	SAMEA12944403	France	South	Human	Unknown	2014	92	5126729	244314	7	50.47	F	648	92	4	87	96	70	58	2	1	0	0	0	0	0	0	0	1	0	0	0	0	0	0	0	0	0	0	0	0	0	0	0	0	0
ERR8651776	Dynamics of extended-spectrum cephalosporin resistance genes in Escherichia coli from Europe and North America	JPI215_S15	ERR8651776	SAMEA12944404	France	South	Human	Unknown	2015	135	5121545	101693	16	50.51	D	405	35	37	29	25	4	5	73	0	0	0	0	0	0	0	0	0	0	0	0	0	0	1	0	0	0	0	0	0	0	0	0	0	0
ERR8651777	Dynamics of extended-spectrum cephalosporin resistance genes in Escherichia coli from Europe and North America	JPI216_S16	ERR8651777	SAMEA12944405	France	South	Human	Unknown	2015	112	5257693	153865	13	50.66	B2	131	53	40	47	13	36	28	29	0	0	0	0	0	0	0	0	0	0	0	0	0	0	0	1	0	0	0	0	0	0	0	0	0	0
ERR8651778	Dynamics of extended-spectrum cephalosporin resistance genes in Escherichia coli from Europe and North America	JPI217_S17	ERR8651778	SAMEA12944406	France	South	Human	Unknown	2015	229	5179482	60834	28	50.65	A	635	6	107	1	95	69	8	7	0	0	0	0	0	0	0	0	0	0	0	0	0	0	0	0	0	0	0	0	0	0	0	0	0	0
ERR8651779	Dynamics of extended-spectrum cephalosporin resistance genes in Escherichia coli from Europe and North America	JPI218_S18	ERR8651779	SAMEA12944407	France	South	Human	Unknown	2015	126	5303452	104307	13	50.48	F	354	85	88	78	29	59	58	62	0	0	0	0	0	0	0	0	1	0	0	0	0	0	0	0	0	0	0	0	0	0	0	0	0	0
ERR8651780	Dynamics of extended-spectrum cephalosporin resistance genes in Escherichia coli from Europe and North America	JPI219_S19	ERR8651780	SAMEA12944408	France	South	Human	Unknown	2015	122	5011266	166081	11	50.63	B1	162	9	65	5	1	9	13	6	0	0	0	0	0	0	0	0	0	0	0	0	0	0	1	0	0	0	0	0	0	0	0	0	0	0
ERR8651781	Dynamics of extended-spectrum cephalosporin resistance genes in Escherichia coli from Europe and North America	JPI220_S20	ERR8651781	SAMEA12944409	France	South	Human	Unknown	2015	102	5233198	150636	13	50.60	D	38	4	26	2	25	5	5	19	0	0	0	0	0	0	0	0	1	0	0	0	0	0	0	0	0	0	0	0	0	0	0	0	0	0
ERR8651782	Dynamics of extended-spectrum cephalosporin resistance genes in Escherichia coli from Europe and North America	JPI221_S21	ERR8651782	SAMEA12944410	France	South	Human	Unknown	2015	108	5034322	147393	12	50.51	C	23	6	4	12	1	20	13	7	1	0	0	0	0	0	0	0	0	0	0	0	0	0	0	0	0	0	0	0	0	0	0	0	0	0
ERR8651783	Dynamics of extended-spectrum cephalosporin resistance genes in Escherichia coli from Europe and North America	JPI222_S22	ERR8651783	SAMEA12944411	France	South	Human	Unknown	2014	124	5413093	130246	13	50.21	B1	156	6	29	32	16	11	8	44	0	0	0	1	0	0	0	0	0	0	0	0	0	0	0	0	0	0	0	0	1	0	0	0	0	0
ERR8651784	Dynamics of extended-spectrum cephalosporin resistance genes in Escherichia coli from Europe and North America	JPI223_S23	ERR8651784	SAMEA12944412	France	South	Human	Unknown	2015	146	5372369	80639	19	50.47	D	405	35	37	29	25	4	5	73	0	0	0	0	0	0	0	0	0	0	0	0	0	0	0	1	0	0	0	0	0	0	0	0	0	0
ERR8651785	Dynamics of extended-spectrum cephalosporin resistance genes in Escherichia coli from Europe and North America	JPI224_S24	ERR8651785	SAMEA12944413	France	South	Human	Unknown	2015	67	4806914	218209	7	50.78	B2	131	53	40	47	13	36	28	29	0	0	0	0	0	0	0	0	0	0	0	0	0	0	1	0	0	0	0	0	0	0	0	0	0	0
ERR8651786	Dynamics of extended-spectrum cephalosporin resistance genes in Escherichia coli from Europe and North America	JPI225_S25	ERR8651786	SAMEA12944414	France	South	Human	Unknown	2015	97	4857545	115123	14	50.61	C	410	6	4	12	1	20	18	7	0	0	0	0	0	0	0	0	0	0	0	0	0	0	0	1	0	0	0	0	0	0	0	0	0	0
ERR8651787	Dynamics of extended-spectrum cephalosporin resistance genes in Escherichia coli from Europe and North America	JPI226_S26	ERR8651787	SAMEA12944415	France	South	Human	Unknown	2015	131	5167863	107781	15	50.67	A	665	122	11	125	12	96	8	2	1	0	0	0	0	0	0	0	0	0	0	0	0	0	0	0	0	0	0	0	0	0	0	0	0	0
ERR8651788	Dynamics of extended-spectrum cephalosporin resistance genes in Escherichia coli from Europe and North America	JPI227_S27	ERR8651788	SAMEA12944416	France	South	Human	Unknown	2015	90	4984777	133764	11	50.68	B1	??	6	No hit found	32	26	9	8	2	1	0	0	0	0	0	0	0	0	0	0	0	0	0	0	0	0	0	0	0	0	0	0	0	0	0
ERR8651789	Dynamics of extended-spectrum cephalosporin resistance genes in Escherichia coli from Europe and North America	JPI228_S28	ERR8651789	SAMEA12944417	France	South	Human	Unknown	2015	131	4886487	81311	18	50.83	A	6834	10	918	4	8	12	8	2	0	0	0	0	0	0	0	0	1	0	0	0	0	0	0	0	0	0	0	0	0	0	0	0	0	0
ERR8651790	Dynamics of extended-spectrum cephalosporin resistance genes in Escherichia coli from Europe and North America	JPI229_S29	ERR8651790	SAMEA12944418	France	South	Human	Unknown	2015	116	5072046	184523	11	50.60	B1	1196	6	6	33	26	11	8	2	1	0	0	0	0	0	0	0	0	0	0	0	0	0	0	0	0	0	0	0	0	0	0	0	0	0
ERR8651792	Dynamics of extended-spectrum cephalosporin resistance genes in Escherichia coli from Europe and North America	JPI231_S31	ERR8651792	SAMEA12944420	France	South	Human	Unknown	2015	88	5002329	174721	10	50.57	B1	162	9	65	5	1	9	13	6	1	0	0	0	0	0	0	0	0	0	0	0	0	0	0	0	0	0	0	0	0	0	0	0	0	0
ERR8651793	Dynamics of extended-spectrum cephalosporin resistance genes in Escherichia coli from Europe and North America	JPI232_S32	ERR8651793	SAMEA12944421	France	South	Human	Unknown	2015	73	5099942	201183	8	50.59	B2	12	13	13	9	13	16	10	9	1	0	0	0	0	0	0	0	0	0	0	0	0	0	0	0	0	0	0	0	0	0	0	0	0	0
ERR8651794	Dynamics of extended-spectrum cephalosporin resistance genes in Escherichia coli from Europe and North America	JPI233_S33	ERR8651794	SAMEA12944422	France	South	Human	Unknown	2015	186	5357123	90588	20	50.48	F	62	28	33	25	29	7	11	24	0	0	0	0	0	0	0	0	0	0	0	0	0	0	1	0	0	0	0	0	0	0	0	0	0	0
ERR8651795	Dynamics of extended-spectrum cephalosporin resistance genes in Escherichia coli from Europe and North America	JPI234_S34	ERR8651795	SAMEA12944423	France	South	Human	Unknown	2015	70	4997171	174045	10	50.58	D	393	18	106	17	6	5	5	4	0	0	0	0	0	0	0	0	0	0	0	0	0	0	0	0	1	0	0	0	0	0	0	0	0	0
ERR8651796	Dynamics of extended-spectrum cephalosporin resistance genes in Escherichia coli from Europe and North America	JPI235_S35	ERR8651796	SAMEA12944424	France	South	Human	Unknown	2015	108	5055643	137955	11	50.63	B1	2083	6	322	5	16	11	8	7	0	0	0	1	0	0	0	0	0	0	0	0	0	0	0	1	0	0	0	0	0	0	0	0	0	0
ERR8651798	Dynamics of extended-spectrum cephalosporin resistance genes in Escherichia coli from Europe and North America	JPI237_S37	ERR8651798	SAMEA12944426	France	South	Human	Unknown	2015	121	5054261	118587	12	50.74	D	69	21	35	27	6	5	5	4	1	0	0	0	0	0	0	0	0	0	0	0	0	0	0	0	0	0	0	0	0	0	0	0	0	0
ERR8651799	Dynamics of extended-spectrum cephalosporin resistance genes in Escherichia coli from Europe and North America	JPI238_S38	ERR8651799	SAMEA12944427	France	South	Human	Unknown	2016	100	5012509	133136	14	50.76	B2	131	53	40	47	13	36	28	29	0	0	0	0	0	0	0	0	0	0	0	0	0	0	0	0	0	0	1	0	0	0	0	0	0	0
ERR8651800	Dynamics of extended-spectrum cephalosporin resistance genes in Escherichia coli from Europe and North America	JPI239_S39	ERR8651800	SAMEA12944428	France	South	Human	Unknown	2016	84	5020394	156645	10	50.75	B2	136	38	39	30	13	17	11	28	0	0	0	0	0	0	0	0	0	0	0	0	0	0	1	0	0	0	0	0	0	0	0	0	0	0
ERR8651801	Dynamics of extended-spectrum cephalosporin resistance genes in Escherichia coli from Europe and North America	JPI240_S40	ERR8651801	SAMEA12944429	France	South	Human	Unknown	2016	123	5019363	124371	14	50.72	B2	131	53	40	47	13	36	28	29	0	0	0	0	0	0	0	0	0	0	0	0	0	0	0	0	0	0	1	0	0	0	0	0	0	0
ERR8651802	Dynamics of extended-spectrum cephalosporin resistance genes in Escherichia coli from Europe and North America	JPI241_S41	ERR8651802	SAMEA12944430	France	South	Human	Unknown	2016	116	5308998	117938	16	50.69	B2	131	53	40	47	13	36	28	29	0	0	0	0	0	0	0	0	0	0	0	0	0	0	1	0	0	0	0	0	0	0	0	0	0	0
ERR8651803	Dynamics of extended-spectrum cephalosporin resistance genes in Escherichia coli from Europe and North America	JPI242_S42	ERR8651803	SAMEA12944431	France	South	Human	Unknown	2016	64	5036641	221185	8	50.48	B2	73	36	24	9	13	17	11	25	0	0	0	0	0	0	0	0	0	0	0	0	0	0	1	0	0	0	0	0	0	0	0	0	0	0
ERR8651804	Dynamics of extended-spectrum cephalosporin resistance genes in Escherichia coli from Europe and North America	JPI243_S43	ERR8651804	SAMEA12944432	France	South	Human	Unknown	2016	100	5190090	138864	10	50.76	B2	131	53	40	47	13	36	28	29	0	0	0	0	0	0	0	0	0	0	0	0	0	0	0	1	0	0	0	0	0	0	0	0	0	0
ERR8651805	Dynamics of extended-spectrum cephalosporin resistance genes in Escherichia coli from Europe and North America	JPI244_S44	ERR8651805	SAMEA12944433	France	South	Human	Unknown	2016	82	5223978	248112	8	50.58	B2	141	13	52	10	14	17	25	17	0	0	0	0	0	0	0	0	0	0	0	0	0	0	1	0	0	0	0	0	0	0	0	0	0	0
ERR8651806	Dynamics of extended-spectrum cephalosporin resistance genes in Escherichia coli from Europe and North America	JPI245_S45	ERR8651806	SAMEA12944434	France	South	Human	Unknown	2016	139	5208676	103295	18	50.69	B1	58	6	4	4	16	24	8	14	0	0	0	0	0	0	0	0	0	0	0	0	0	0	0	1	0	0	0	0	0	0	0	0	0	0
ERR8651807	Dynamics of extended-spectrum cephalosporin resistance genes in Escherichia coli from Europe and North America	JPI246_S46	ERR8651807	SAMEA12944435	France	South	Human	Unknown	2016	73	5127434	193008	9	50.31	B2	73	36	24	9	13	17	11	25	0	0	0	0	0	0	0	0	0	0	0	0	0	0	0	0	0	0	0	0	0	0	0	0	0	0
ERR8651809	Dynamics of extended-spectrum cephalosporin resistance genes in Escherichia coli from Europe and North America	JPI248_S48	ERR8651809	SAMEA12944437	France	South	Human	Unknown	2016	131	4744139	92125	15	50.84	A	10	10	11	4	8	8	8	2	0	0	0	0	0	0	0	0	1	0	0	0	0	0	0	0	0	0	0	0	0	0	0	0	0	0
ERR8651810	Dynamics of extended-spectrum cephalosporin resistance genes in Escherichia coli from Europe and North America	JPI249_S49	ERR8651810	SAMEA12944438	France	South	Human	Unknown	2016	85	4997621	136520	12	50.73	B2	131	53	40	47	13	36	28	29	0	0	0	0	0	0	0	0	0	0	0	0	0	0	0	0	0	0	1	0	0	0	0	0	0	0
ERR8651811	Dynamics of extended-spectrum cephalosporin resistance genes in Escherichia coli from Europe and North America	JPI250_S50	ERR8651811	SAMEA12944439	France	South	Human	Unknown	2016	84	5022733	182285	11	50.73	B2	131	53	40	47	13	36	28	29	0	0	0	0	0	0	0	0	0	0	0	0	0	0	0	0	0	0	1	0	0	0	0	0	0	0
ERR8651812	Dynamics of extended-spectrum cephalosporin resistance genes in Escherichia coli from Europe and North America	JPI251_S51	ERR8651812	SAMEA12944440	France	South	Human	Unknown	2016	114	4740873	106992	15	50.78	A	10	10	11	4	8	8	8	2	0	0	0	0	0	0	0	0	0	0	0	0	0	0	0	0	0	0	0	0	0	0	0	0	0	0
ERR8651813	Dynamics of extended-spectrum cephalosporin resistance genes in Escherichia coli from Europe and North America	JPI253_S52	ERR8651813	SAMEA12944441	France	South	Human	Unknown	2016	193	5234974	78870	21	50.43	F	2617	27	32	287	29	26	19	22	0	0	0	0	0	0	0	0	0	0	0	0	0	0	1	0	0	0	0	0	0	0	0	0	0	0
ERR8651814	Dynamics of extended-spectrum cephalosporin resistance genes in Escherichia coli from Europe and North America	JPI255_S53	ERR8651814	SAMEA12944442	France	South	Human	Unknown	2016	86	5159689	158913	11	50.71	B2	131	53	40	47	13	36	28	29	0	0	0	0	0	0	0	0	0	0	0	0	0	0	0	0	0	0	1	0	0	0	0	0	0	0
ERR8651815	Dynamics of extended-spectrum cephalosporin resistance genes in Escherichia coli from Europe and North America	JPI259_S55	ERR8651815	SAMEA12944443	France	South	Human	Unknown	2016	116	4956532	140819	11	50.59	C	23	6	4	12	1	20	13	7	0	0	0	0	0	0	0	0	0	0	0	0	0	0	0	0	0	0	0	0	0	0	0	0	0	0
ERR8651816	Dynamics of extended-spectrum cephalosporin resistance genes in Escherichia coli from Europe and North America	JPI261_S56	ERR8651816	SAMEA12944444	France	South	Human	Unknown	2016	98	5312923	188501	10	50.51	B2	141	13	52	10	14	17	25	17	0	0	0	0	0	0	0	0	0	0	0	0	0	0	1	0	0	0	0	0	0	0	0	0	0	0
ERR8651817	Dynamics of extended-spectrum cephalosporin resistance genes in Escherichia coli from Europe and North America	JPI262_S57	ERR8651817	SAMEA12944445	France	South	Human	Unknown	2016	163	5303343	99285	15	50.42	D	38	4	26	2	25	5	5	19	0	0	0	0	0	0	0	0	0	0	0	0	0	0	1	0	0	0	0	0	0	0	0	0	0	0
ERR8651819	Dynamics of extended-spectrum cephalosporin resistance genes in Escherichia coli from Europe and North America	JPI267_S59	ERR8651819	SAMEA12944447	France	South	Human	Unknown	2016	125	5000421	94743	18	50.74	A	542	112	11	5	12	8	8	86	0	0	0	0	0	0	0	0	0	0	0	0	0	0	1	0	0	0	0	0	0	0	0	0	0	0
ERR8651820	Dynamics of extended-spectrum cephalosporin resistance genes in Escherichia coli from Europe and North America	JPI268_S60	ERR8651820	SAMEA12944448	France	South	Human	Unknown	2016	86	4780763	115789	11	50.49	A	10	10	11	4	8	8	8	2	0	0	0	0	0	0	0	0	0	0	0	0	0	0	1	0	0	0	0	0	0	0	0	0	0	0
ERR8651821	Dynamics of extended-spectrum cephalosporin resistance genes in Escherichia coli from Europe and North America	JPI269_S61	ERR8651821	SAMEA12944449	France	South	Human	Unknown	2016	143	5182306	183572	10	50.62	D	69	21	35	27	6	5	5	4	0	0	0	0	0	0	0	0	1	0	0	0	0	0	0	0	0	0	0	0	0	0	0	0	0	0
ERR8651822	Dynamics of extended-spectrum cephalosporin resistance genes in Escherichia coli from Europe and North America	JPI270_S62	ERR8651822	SAMEA12944450	France	South	Human	Unknown	2016	176	5029646	82463	20	50.84	A	206	6	7	5	1	8	18	2	0	0	0	0	0	0	0	0	0	0	0	0	0	0	1	0	0	0	0	0	0	0	0	0	0	0
ERR8651832	Dynamics of extended-spectrum cephalosporin resistance genes in Escherichia coli from Europe and North America	JPI283_S72	ERR8651832	SAMEA12944460	France	South	Human	Unknown	2008	103	5397526	159737	11	50.35	B2	95	37	38	19	37	17	11	26	0	0	0	0	0	0	0	0	0	0	0	0	0	0	0	0	0	0	0	0	0	0	0	0	0	0
ERR5037230	Dynamics of extended-spectrum cephalosporin resistance genes in Escherichia coli from Europe and North America	27608_S55	ERR5037230	SAMEA7758132	France	South	Animal	Unknown	2011	79	5036339	158855	10	50.78	B2	131	53	40	47	13	36	28	29	0	0	0	0	0	0	0	0	0	0	0	0	0	0	1	0	0	0	0	0	0	0	0	0	0	0
ERR5037236	Dynamics of extended-spectrum cephalosporin resistance genes in Escherichia coli from Europe and North America	32580_S3	ERR5037236	SAMEA7758138	France	South	Animal	Unknown	2012	89	5144641	191796	9	50.66	B2	131	53	40	47	13	36	28	29	0	0	0	0	0	0	0	0	0	0	0	0	0	0	1	0	0	0	0	0	0	0	0	0	0	0
ERR5037249	Dynamics of extended-spectrum cephalosporin resistance genes in Escherichia coli from Europe and North America	34961_S45	ERR5037249	SAMEA7758151	France	South	Animal	Unknown	2013	89	5030049	123816	13	50.72	B2	131	53	40	47	13	36	28	29	0	0	0	0	0	0	0	0	0	0	0	0	0	0	0	0	0	0	1	0	0	0	0	0	0	0
ERR5037250	Dynamics of extended-spectrum cephalosporin resistance genes in Escherichia coli from Europe and North America	34978_S47	ERR5037250	SAMEA7758152	France	South	Animal	Unknown	2013	83	5068408	186335	10	50.81	B2	131	53	40	47	13	36	28	29	0	0	0	0	0	0	0	0	0	0	0	0	0	0	0	1	0	0	0	0	0	0	0	0	0	0
ERR5037257	Dynamics of extended-spectrum cephalosporin resistance genes in Escherichia coli from Europe and North America	39572_S75	ERR5037257	SAMEA7758159	France	South	Animal	Unknown	2015	93	5021582	126622	13	50.73	B2	131	53	40	47	13	36	28	29	0	0	0	0	0	0	0	0	0	0	0	0	0	0	1	0	0	0	0	0	0	0	0	0	0	0
ERR5037265	Dynamics of extended-spectrum cephalosporin resistance genes in Escherichia coli from Europe and North America	42020_S4	ERR5037265	SAMEA7758167	France	South	Animal	Unknown	2015	72	5193866	208898	10	50.70	B2	131	53	40	47	13	36	28	29	0	0	0	0	0	0	0	0	1	0	0	0	0	0	0	0	0	0	0	0	0	0	0	0	0	0
ERR5037276	Dynamics of extended-spectrum cephalosporin resistance genes in Escherichia coli from Europe and North America	43661_S77	ERR5037276	SAMEA7758178	France	South	Animal	Unknown	2016	83	5022552	189478	9	50.61	B2	131	53	40	47	13	36	28	29	0	0	0	0	0	0	0	0	0	0	0	0	0	0	0	0	0	0	1	0	0	0	0	0	0	0
ERR8651269	Dynamics of extended-spectrum cephalosporin resistance genes in Escherichia coli from Europe and North America	22204_S20	ERR8651269	SAMEA12943896	France	South	Animal	Unknown	2008	73	4896582	161164	10	50.67	B1	156	6	29	32	16	11	8	44	1	0	0	0	0	0	0	0	0	0	0	0	0	0	0	0	0	0	0	0	0	0	0	0	0	0
ERR8651271	Dynamics of extended-spectrum cephalosporin resistance genes in Escherichia coli from Europe and North America	22611_S23	ERR8651271	SAMEA12943898	France	South	Animal	Unknown	2009	96	4972982	104700	16	50.76	A	361	10	99	5	91	8	7	2	0	0	0	0	0	0	0	0	0	0	0	0	0	0	0	1	0	0	0	0	0	0	0	0	0	0
ERR8651281	Dynamics of extended-spectrum cephalosporin resistance genes in Escherichia coli from Europe and North America	24424_S32	ERR8651281	SAMEA12943908	France	South	Animal	Unknown	2009	77	5083278	202294	8	50.50	B2	12	13	13	9	13	16	10	9	0	0	0	0	0	0	0	0	0	0	1	0	0	0	0	0	0	0	0	0	0	0	0	0	0	0
ERR8651283	Dynamics of extended-spectrum cephalosporin resistance genes in Escherichia coli from Europe and North America	24655_S35	ERR8651283	SAMEA12943910	France	South	Animal	Unknown	2008	122	4892439	93897	15	50.76	A	617	10	11	4	8	8	13	73	0	0	0	0	0	0	0	0	0	0	0	0	0	0	0	1	0	0	0	0	0	0	0	0	0	0
ERR8651292	Dynamics of extended-spectrum cephalosporin resistance genes in Escherichia coli from Europe and North America	26307_S42	ERR8651292	SAMEA12943920	France	South	Animal	Unknown	2010	75	4954368	227493	8	50.65	B1	162	9	65	5	1	9	13	6	0	0	0	0	0	0	0	0	1	0	0	0	0	0	0	0	0	0	0	0	0	0	0	0	0	0
ERR8651293	Dynamics of extended-spectrum cephalosporin resistance genes in Escherichia coli from Europe and North America	26324_S26	ERR8651293	SAMEA12943921	France	South	Animal	Unknown	2010	52	4765107	264547	7	50.75	B2	9008	76	39	9	13	17	14	10	0	0	0	0	0	0	0	0	1	0	0	0	0	0	0	0	0	0	0	0	0	0	0	0	0	0
ERR8651294	Dynamics of extended-spectrum cephalosporin resistance genes in Escherichia coli from Europe and North America	26424_S43	ERR8651294	SAMEA12943922	France	South	Animal	Unknown	2011	120	5021007	122399	12	50.69	B1	1126	6	4	4	16	24	5	14	0	0	0	0	0	0	0	0	1	0	0	0	0	0	0	0	0	0	0	0	0	0	0	0	0	0
ERR8651297	Dynamics of extended-spectrum cephalosporin resistance genes in Escherichia coli from Europe and North America	26591_S48	ERR8651297	SAMEA12943925	France	South	Animal	Unknown	2011	131	5133392	138443	12	50.72	C	88	6	4	12	1	20	12	7	0	0	0	0	0	0	0	0	0	0	0	0	0	0	1	0	0	0	0	0	0	0	0	0	0	0
ERR8651298	Dynamics of extended-spectrum cephalosporin resistance genes in Escherichia coli from Europe and North America	26592_S49	ERR8651298	SAMEA12943926	France	South	Animal	Unknown	2011	115	5153212	166641	10	50.55	C	88	6	4	12	1	20	12	7	0	0	0	0	0	0	0	0	0	0	0	0	0	0	0	0	0	0	0	0	1	0	0	0	0	0
ERR8651301	Dynamics of extended-spectrum cephalosporin resistance genes in Escherichia coli from Europe and North America	27257_S52	ERR8651301	SAMEA12943929	France	South	Animal	Unknown	2011	75	5042212	210104	9	50.52	F	648	92	4	87	96	70	58	2	0	0	0	0	0	0	0	0	1	0	0	0	0	0	0	0	0	0	0	0	0	0	0	0	0	0
ERR8651329	Dynamics of extended-spectrum cephalosporin resistance genes in Escherichia coli from Europe and North America	32581_S4	ERR8651329	SAMEA12943957	France	South	Animal	Unknown	2012	78	4675143	196682	8	50.65	B1	155	6	4	14	16	24	8	14	0	0	0	0	0	0	0	0	0	0	0	0	0	0	0	0	0	0	1	0	0	0	0	0	0	0
ERR8651335	Dynamics of extended-spectrum cephalosporin resistance genes in Escherichia coli from Europe and North America	32908_S10	ERR8651335	SAMEA12943963	France	South	Animal	Unknown	2012	104	5063462	182883	11	50.66	D	362	62	100	17	31	5	5	4	0	0	0	0	0	0	0	0	1	0	0	0	0	0	0	0	0	0	0	0	0	0	0	0	0	0
ERR8651358	Dynamics of extended-spectrum cephalosporin resistance genes in Escherichia coli from Europe and North America	34355_S30	ERR8651358	SAMEA12943986	France	South	Animal	Unknown	2013	68	4940881	200144	8	50.83	B1	224	6	4	33	16	11	8	6	0	0	0	0	0	0	0	0	1	0	0	0	0	0	0	0	0	0	0	0	0	0	0	0	0	0
ERR8651372	Dynamics of extended-spectrum cephalosporin resistance genes in Escherichia coli from Europe and North America	34963_S46	ERR8651372	SAMEA12944000	France	South	Animal	Unknown	2013	79	4628226	171381	11	50.68	B1	156	6	29	32	16	11	8	44	0	0	0	0	0	0	0	0	0	0	0	0	0	0	0	1	0	0	0	0	0	0	0	0	0	0
ERR8651382	Dynamics of extended-spectrum cephalosporin resistance genes in Escherichia coli from Europe and North America	35801_S58	ERR8651382	SAMEA12944010	France	South	Animal	Unknown	2013	127	5176113	102902	15	50.78	D	69	21	35	27	6	5	5	4	0	0	0	0	0	0	0	0	0	0	0	0	0	0	1	0	0	0	0	0	1	0	0	0	0	0
ERR8651383	Dynamics of extended-spectrum cephalosporin resistance genes in Escherichia coli from Europe and North America	35807_S59	ERR8651383	SAMEA12944011	France	South	Animal	Unknown	2013	115	5085304	104916	14	50.67	D	405	35	37	29	25	4	5	73	0	0	0	0	0	0	0	0	0	0	1	0	0	0	0	0	0	0	0	0	0	0	0	0	0	0
ERR8651393	Dynamics of extended-spectrum cephalosporin resistance genes in Escherichia coli from Europe and North America	36227_S67	ERR8651393	SAMEA12944021	France	South	Animal	Unknown	2014	63	5079619	271902	8	50.64	B2	681	38	39	30	13	17	25	28	0	0	0	0	0	0	0	0	1	0	0	0	0	0	0	0	0	0	0	0	0	0	0	0	0	0
ERR8651394	Dynamics of extended-spectrum cephalosporin resistance genes in Escherichia coli from Europe and North America	36553_S68	ERR8651394	SAMEA12944022	France	South	Animal	Unknown	2014	42	5124187	395510	5	50.54	B2	998	13	52	156	14	17	25	17	0	0	0	0	0	0	0	0	0	0	0	0	0	0	1	0	0	0	0	0	0	0	0	0	0	0
ERR8651415	Dynamics of extended-spectrum cephalosporin resistance genes in Escherichia coli from Europe and North America	39774_S1	ERR8651415	SAMEA12944043	France	South	Animal	Unknown	2014	72	5023352	156365	10	50.35	F	457	101	88	97	108	26	79	2	0	0	0	0	0	0	0	0	0	0	0	0	0	0	0	0	0	0	0	0	1	0	0	0	0	0
ERR8651416	Dynamics of extended-spectrum cephalosporin resistance genes in Escherichia coli from Europe and North America	39789_S44	ERR8651416	SAMEA12944044	France	South	Animal	Unknown	2015	138	5346681	90182	16	50.47	D	4608	35	37	29	25	374	5	73	1	0	0	0	0	0	0	0	0	0	0	0	0	0	0	0	0	0	0	0	0	0	0	0	0	0
ERR8651417	Dynamics of extended-spectrum cephalosporin resistance genes in Escherichia coli from Europe and North America	39797_S2	ERR8651417	SAMEA12944045	France	South	Animal	Unknown	2014	94	5236315	224390	8	50.34	B2	127	13	14	19	36	23	11	10	0	0	0	0	0	0	0	0	0	0	0	0	0	0	1	0	0	0	0	0	0	0	0	0	0	0
ERR8651471	Dynamics of extended-spectrum cephalosporin resistance genes in Escherichia coli from Europe and North America	42011_S3	ERR8651471	SAMEA12944099	France	South	Animal	Unknown	2015	84	5073144	157471	11	50.34	F	648	92	4	87	96	70	58	2	0	0	0	0	0	0	0	0	0	0	0	0	0	0	1	0	0	0	0	0	0	0	0	0	0	0
ERR8651478	Dynamics of extended-spectrum cephalosporin resistance genes in Escherichia coli from Europe and North America	42503_S5	ERR8651478	SAMEA12944106	France	South	Animal	Unknown	2015	91	4786107	132452	12	50.74	A	10	10	11	4	8	8	8	2	0	0	0	0	0	0	0	0	0	0	0	0	0	0	0	0	0	0	0	0	0	0	0	0	0	0
ERR8651479	Dynamics of extended-spectrum cephalosporin resistance genes in Escherichia coli from Europe and North America	42507_S7	ERR8651479	SAMEA12944107	France	South	Animal	Unknown	2015	87	5169738	262291	7	50.45	B2	372	88	103	19	36	23	44	26	0	0	0	0	0	0	0	0	0	0	0	0	0	0	0	1	0	0	0	0	0	0	0	0	0	0
ERR8651481	Dynamics of extended-spectrum cephalosporin resistance genes in Escherichia coli from Europe and North America	43113_S8	ERR8651481	SAMEA12944109	France	South	Animal	Unknown	2015	111	4944840	167983	9	50.74	B1	1431	6	65	3	1	11	13	6	0	0	0	0	0	0	0	0	0	0	0	0	0	0	0	0	0	0	0	1	0	0	0	0	0	0
ERR8651485	Dynamics of extended-spectrum cephalosporin resistance genes in Escherichia coli from Europe and North America	43446_S54	ERR8651485	SAMEA12944113	France	South	Animal	Unknown	2016	137	5356658	106913	13	50.47	D	4608	35	37	29	25	374	5	73	1	0	0	0	0	0	0	0	0	0	0	0	0	0	0	0	0	0	0	0	0	0	0	0	0	0
ERR8651491	Dynamics of extended-spectrum cephalosporin resistance genes in Escherichia coli from Europe and North America	44091_S58	ERR8651491	SAMEA12944119	France	South	Animal	Unknown	2016	61	5228062	323261	6	50.24	B2	372	88	103	19	36	23	44	26	0	0	0	0	0	0	0	0	0	0	0	0	0	1	0	0	0	0	0	0	0	0	0	0	0	0
SRR10230814	Genome analysis of enterobacteriaceae with non-wild type susceptibility to third-generation cephalosporins recovered from diseased dogs and cats in Europe.	EC30	SRR10230814	SAMN12911894	Spain	South	Animal	Urinary Tract	2013	50	5112675	366823	6	50.33	B2	372	88	103	19	36	23	44	26	0	0	0	0	0	0	0	1	0	0	0	0	0	0	0	0	0	0	0	0	0	0	0	0	0	0
SRR10230815	Genome analysis of enterobacteriaceae with non-wild type susceptibility to third-generation cephalosporins recovered from diseased dogs and cats in Europe.	EC17	SRR10230815	SAMN12911885	Czech Republic	East	Animal	Respiratory	2013	98	5307828	180757	11	50.63	B2	131	53	40	47	13	36	28	29	0	0	0	0	0	0	0	0	0	0	0	0	0	0	0	1	0	0	0	0	0	0	0	0	0	0
SRR10230816	Genome analysis of enterobacteriaceae with non-wild type susceptibility to third-generation cephalosporins recovered from diseased dogs and cats in Europe.	EC12	SRR10230816	SAMN12911884	Spain	South	Animal	Urinary Tract	2014	135	5404353	182821	10	50.57	D	362	62	100	17	31	5	5	4	0	0	0	0	0	0	0	0	0	0	0	0	0	0	1	0	0	0	0	0	0	0	0	0	0	0
SRR10230817	Genome analysis of enterobacteriaceae with non-wild type susceptibility to third-generation cephalosporins recovered from diseased dogs and cats in Europe.	EC26	SRR10230817	SAMN12911893	The Netherlands	North	Animal	Skin/Soft Tissue	2013	102	4766778	112989	13	50.66	A	744	10	11	135	8	8	8	2	0	0	0	0	0	0	0	0	0	1	0	0	0	0	0	0	0	0	0	0	0	0	0	0	0	0
SRR10230818	Genome analysis of enterobacteriaceae with non-wild type susceptibility to third-generation cephalosporins recovered from diseased dogs and cats in Europe.	EC25	SRR10230818	SAMN12911892	Germany	North	Animal	Skin/Soft Tissue	2013	86	4691140	111708	11	50.58	A	744	10	11	135	8	8	8	2	0	0	0	0	0	0	0	0	0	0	0	0	0	0	0	1	0	0	0	0	0	0	0	0	0	0
SRR10230819	Genome analysis of enterobacteriaceae with non-wild type susceptibility to third-generation cephalosporins recovered from diseased dogs and cats in Europe.	EC24	SRR10230819	SAMN12911891	Germany	North	Animal	Urinary Tract	2013	71	5058195	270575	7	50.71	C	88	6	4	12	1	20	12	7	0	0	0	0	0	0	0	0	0	0	0	0	0	0	0	0	0	0	0	0	0	0	0	0	0	0
SRR10230823	Genome analysis of enterobacteriaceae with non-wild type susceptibility to third-generation cephalosporins recovered from diseased dogs and cats in Europe.	EC23	SRR10230823	SAMN12911890	Germany	North	Animal	Skin/Soft Tissue	2013	83	5030494	212635	9	50.76	B2	131	53	40	47	13	36	28	29	0	0	0	0	0	0	0	0	0	0	0	0	0	0	1	0	0	0	0	0	0	0	0	0	0	0
SRR10230834	Genome analysis of enterobacteriaceae with non-wild type susceptibility to third-generation cephalosporins recovered from diseased dogs and cats in Europe.	EC21	SRR10230834	SAMN12911889	Czech Republic	East	Animal	Skin/Soft Tissue	2013	76	5216850	159367	11	50.59	B1	539	6	19	57	18	9	13	6	1	0	0	0	0	0	0	0	0	0	0	0	0	0	0	0	0	0	0	0	0	0	0	0	0	0
SRR10230845	Genome analysis of enterobacteriaceae with non-wild type susceptibility to third-generation cephalosporins recovered from diseased dogs and cats in Europe.	EC20	SRR10230845	SAMN12911888	Czech Republic	East	Animal	Skin/Soft Tissue	2013	141	4945960	94914	14	50.66	A	1284	10	4	4	8	8	13	73	1	0	0	0	0	0	0	0	0	0	0	0	0	0	0	0	0	0	0	0	0	0	0	0	0	0
SRR10230848	Genome analysis of enterobacteriaceae with non-wild type susceptibility to third-generation cephalosporins recovered from diseased dogs and cats in Europe.	EC78	SRR10230848	SAMN12911921	Spain	South	Animal	Urinary Tract	2014	58	5217341	349231	6	50.49	B2	131	53	40	47	13	36	28	29	1	0	0	0	0	0	0	0	0	0	0	0	0	0	0	0	0	0	0	0	0	0	0	0	0	0
SRR10230849	Genome analysis of enterobacteriaceae with non-wild type susceptibility to third-generation cephalosporins recovered from diseased dogs and cats in Europe.	EC76	SRR10230849	SAMN12911920	Spain	South	Animal	Urinary Tract	2014	142	5402916	159861	10	50.57	D	362	62	100	17	31	5	5	4	0	0	0	0	0	0	0	0	0	0	0	0	0	0	1	0	0	0	0	0	0	0	0	0	0	0
SRR10230850	Genome analysis of enterobacteriaceae with non-wild type susceptibility to third-generation cephalosporins recovered from diseased dogs and cats in Europe.	EC75	SRR10230850	SAMN12911919	Italia	South	Animal	Skin/Soft Tissue	2014	130	5390523	128218	13	50.42	F	354	85	88	78	29	59	58	62	1	0	0	0	0	0	0	0	0	0	0	0	0	0	0	0	0	0	0	0	0	0	0	0	0	0
SRR10230851	Genome analysis of enterobacteriaceae with non-wild type susceptibility to third-generation cephalosporins recovered from diseased dogs and cats in Europe.	EC74	SRR10230851	SAMN12911918	Italia	South	Animal	Urinary Tract	2013	82	5049214	188045	10	50.58	B1	155	6	4	14	16	24	8	14	0	0	0	0	0	0	0	0	0	0	0	0	0	0	0	0	0	0	0	0	0	0	0	0	0	0
SRR10230852	Genome analysis of enterobacteriaceae with non-wild type susceptibility to third-generation cephalosporins recovered from diseased dogs and cats in Europe.	EC71	SRR10230852	SAMN12911917	Italia	South	Animal	Urinary Tract	2014	107	5172487	228707	8	50.67	F	624	92	4	87	96	70	58	91	1	0	0	0	0	0	0	0	0	0	0	0	0	0	0	0	0	0	0	0	0	0	0	0	0	0
SRR10230853	Genome analysis of enterobacteriaceae with non-wild type susceptibility to third-generation cephalosporins recovered from diseased dogs and cats in Europe.	EC70	SRR10230853	SAMN12911916	Italia	South	Animal	Respiratory	2014	112	5067790	143920	11	50.75	B1	448	6	6	5	16	11	8	7	0	0	0	0	0	0	0	0	0	0	0	0	0	0	0	1	0	0	0	0	0	0	0	0	0	0
SRR10230857	Genome analysis of enterobacteriaceae with non-wild type susceptibility to third-generation cephalosporins recovered from diseased dogs and cats in Europe.	EC64	SRR10230857	SAMN12911913	Czech Republic	East	Animal	Urinary Tract	2014	75	5076931	232109	8	50.84	B2	11093	1139	40	47	13	36	28	29	0	0	0	0	0	0	0	0	0	0	0	0	0	0	0	1	0	0	0	0	0	0	0	0	0	0
SRR10230859	Genome analysis of enterobacteriaceae with non-wild type susceptibility to third-generation cephalosporins recovered from diseased dogs and cats in Europe.	EC61	SRR10230859	SAMN12911911	Switzerland	South	Animal	Urinary Tract	2014	76	4860737	138344	13	50.57	C	410	6	4	12	1	20	18	7	1	0	0	0	0	0	0	0	0	0	0	0	0	0	0	0	0	0	0	0	0	0	0	0	0	0
SRR10230860	Genome analysis of enterobacteriaceae with non-wild type susceptibility to third-generation cephalosporins recovered from diseased dogs and cats in Europe.	EC59	SRR10230860	SAMN12911910	Poland	East	Animal	Urinary Tract	2014	81	5060599	278559	8	50.88	B1	224	6	4	33	16	11	8	6	0	0	0	0	0	0	0	0	1	0	0	0	0	0	0	0	0	0	0	0	0	0	0	0	0	0
SRR10230862	Genome analysis of enterobacteriaceae with non-wild type susceptibility to third-generation cephalosporins recovered from diseased dogs and cats in Europe.	EC56	SRR10230862	SAMN12911908	Poland	East	Animal	Urinary Tract	2014	82	5170241	140214	13	50.43	F	354	85	88	78	29	59	58	62	1	0	0	0	0	0	0	0	0	0	0	0	0	0	0	0	0	0	0	0	0	0	0	0	0	0
SRR10230863	Genome analysis of enterobacteriaceae with non-wild type susceptibility to third-generation cephalosporins recovered from diseased dogs and cats in Europe.	EC50	SRR10230863	SAMN12911907	France	South	Animal	Urinary Tract	2014	71	5154969	188426	9	50.45	D	973	154	187	22	52	130	129	4	1	0	0	0	0	0	0	0	0	0	0	0	0	0	0	0	0	0	0	0	0	0	0	0	0	0
SRR10230864	Genome analysis of enterobacteriaceae with non-wild type susceptibility to third-generation cephalosporins recovered from diseased dogs and cats in Europe.	EC48	SRR10230864	SAMN12911906	France	South	Animal	Skin/Soft Tissue	2013	115	5094329	145921	12	50.61	D	38	4	26	2	25	5	5	19	0	0	0	0	0	0	0	0	0	0	0	0	0	0	0	0	0	0	1	0	0	0	0	0	0	0
SRR10230865	Genome analysis of enterobacteriaceae with non-wild type susceptibility to third-generation cephalosporins recovered from diseased dogs and cats in Europe.	EC47	SRR10230865	SAMN12911905	United Kingdom	North	Animal	Urinary Tract	2014	123	5228454	110545	13	50.69	D	405	35	37	29	25	4	5	73	0	0	0	0	0	0	0	0	0	0	0	0	0	0	1	0	0	0	0	0	0	0	0	0	0	0
SRR10230866	Genome analysis of enterobacteriaceae with non-wild type susceptibility to third-generation cephalosporins recovered from diseased dogs and cats in Europe.	EC46	SRR10230866	SAMN12911904	United Kingdom	North	Animal	Skin/Soft Tissue	2014	133	5427566	158101	12	50.42	D	38	4	26	2	25	5	5	19	0	0	0	0	0	0	0	0	0	0	0	0	0	0	1	0	0	0	0	0	0	0	0	0	0	0
SRR10230867	Genome analysis of enterobacteriaceae with non-wild type susceptibility to third-generation cephalosporins recovered from diseased dogs and cats in Europe.	EC18	SRR10230867	SAMN12911886	Czech Republic	East	Animal	Skin/Soft Tissue	2013	106	5444756	202703	10	50.53	B1	224	6	4	33	16	11	8	6	0	0	0	0	0	0	0	0	0	1	0	0	0	0	0	0	0	0	0	0	0	0	0	0	0	0
SRR10230868	Genome analysis of enterobacteriaceae with non-wild type susceptibility to third-generation cephalosporins recovered from diseased dogs and cats in Europe.	EC45	SRR10230868	SAMN12911903	United Kingdom	North	Animal	Skin/Soft Tissue	2014	111	5126620	183268	11	50.72	B2	131	53	40	47	13	36	28	29	0	0	0	0	0	0	0	0	0	0	0	0	0	0	0	0	0	0	1	0	0	0	0	0	0	0
SRR10230869	Genome analysis of enterobacteriaceae with non-wild type susceptibility to third-generation cephalosporins recovered from diseased dogs and cats in Europe.	EC44	SRR10230869	SAMN12911902	United Kingdom	North	Animal	Skin/Soft Tissue	2014	121	5115187	186549	10	50.43	B2	73	36	24	9	13	17	11	25	0	0	0	0	0	0	0	0	0	0	0	0	0	0	1	0	0	0	0	0	0	0	0	0	0	0
SRR10230870	Genome analysis of enterobacteriaceae with non-wild type susceptibility to third-generation cephalosporins recovered from diseased dogs and cats in Europe.	EC43	SRR10230870	SAMN12911901	United Kingdom	North	Animal	Skin/Soft Tissue	2013	85	5009390	136520	12	50.73	B2	131	53	40	47	13	36	28	29	0	0	0	0	0	0	0	0	0	0	0	0	0	0	0	0	0	0	1	0	0	0	0	0	0	0
SRR10230871	Genome analysis of enterobacteriaceae with non-wild type susceptibility to third-generation cephalosporins recovered from diseased dogs and cats in Europe.	EC42	SRR10230871	SAMN12911900	United Kingdom	North	Animal	Skin/Soft Tissue	2013	145	4874211	88954	14	50.82	A	167	10	11	4	8	8	13	2	0	0	0	0	0	0	0	0	0	0	0	0	0	0	0	1	0	0	0	0	0	0	0	0	0	0
SRR10230872	Genome analysis of enterobacteriaceae with non-wild type susceptibility to third-generation cephalosporins recovered from diseased dogs and cats in Europe.	EC41	SRR10230872	SAMN12911899	United Kingdom	North	Animal	Skin/Soft Tissue	2013	51	5013574	255141	7	50.43	F	457	101	88	97	108	26	79	2	0	0	0	0	0	0	0	0	1	0	0	0	0	0	0	0	0	0	0	0	0	0	0	0	0	0
SRR10230873	Genome analysis of enterobacteriaceae with non-wild type susceptibility to third-generation cephalosporins recovered from diseased dogs and cats in Europe.	EC40	SRR10230873	SAMN12911898	United Kingdom	North	Animal	Skin/Soft Tissue	2013	95	5243165	201918	8	50.50	B2	625	13	43	13	14	30	94	92	1	0	0	0	0	0	0	0	0	0	0	0	0	0	0	0	0	0	0	0	0	0	0	0	0	0
SRR10230874	Genome analysis of enterobacteriaceae with non-wild type susceptibility to third-generation cephalosporins recovered from diseased dogs and cats in Europe.	EC39	SRR10230874	SAMN12911897	United Kingdom	North	Animal	Skin/Soft Tissue	2014	111	5304896	164581	10	50.18	B2	80	13	24	19	14	23	1	10	1	0	0	0	0	0	0	0	0	0	0	0	0	0	0	0	0	0	0	0	0	0	0	0	0	0
SRR10230875	Genome analysis of enterobacteriaceae with non-wild type susceptibility to third-generation cephalosporins recovered from diseased dogs and cats in Europe.	EC33	SRR10230875	SAMN12911896	Spain	South	Animal	Urinary Tract	2013	64	4968482	219528	6	50.60	D	38	4	26	2	25	5	5	19	1	0	0	0	0	0	0	0	0	0	0	0	0	0	0	0	0	0	0	0	0	0	0	0	0	0
SRR10230876	Genome analysis of enterobacteriaceae with non-wild type susceptibility to third-generation cephalosporins recovered from diseased dogs and cats in Europe.	EC32	SRR10230876	SAMN12911895	Spain	South	Animal	Urinary Tract	2013	49	5099517	348623	5	50.45	B2	372	88	103	19	36	23	44	26	1	0	0	0	0	0	0	0	0	0	0	0	0	0	0	0	0	0	0	0	0	0	0	0	0	0
ERR434282	Kallonen et al., 2017 (Doi:10.1101/gr.216606.116)	ERR434282	ERR434282	SAMEA2204630	United Kingdom	North	Human	blood:unknown	2012	96	5204934	159180	11	50.76	B2	131	53	40	47	13	36	28	29	0	0	0	0	0	0	0	0	0	0	0	0	0	0	0	1	0	0	0	0	0	0	0	0	0	0
ERR434319	Kallonen et al., 2017 (Doi:10.1101/gr.216606.116)	ERR434319	ERR434319	SAMEA2205228	United Kingdom	North	Human	blood:unknown	2008	112	5277634	172966	11	50.79	B2	131	53	40	47	13	36	28	29	0	0	0	0	0	0	0	0	0	0	0	0	0	0	0	1	0	0	0	0	0	0	0	0	0	0
ERR434347	Kallonen et al., 2017 (Doi:10.1101/gr.216606.116)	ERR434347	ERR434347	SAMEA2205562	United Kingdom	North	Human	blood:unknown	2011	131	5334937	173083	11	50.64	B2	131	53	40	47	13	36	28	29	0	0	0	0	0	0	0	0	0	0	0	0	0	0	0	1	0	0	0	0	0	0	0	0	0	0
ERR434374	Kallonen et al., 2017 (Doi:10.1101/gr.216606.116)	ERR434374	ERR434374	SAMEA2204507	United Kingdom	North	Human	blood:unknown	2011	132	4786669	96825	15	50.84	A	44	10	11	4	8	8	8	7	0	0	0	0	0	0	0	0	0	0	0	0	0	0	0	1	0	0	0	0	0	0	0	0	0	0
ERR434445	Kallonen et al., 2017 (Doi:10.1101/gr.216606.116)	ERR434445	ERR434445	SAMEA2205656	United Kingdom	North	Human	blood:unknown	2008	103	5184922	173549	11	50.78	B2	131	53	40	47	13	36	28	29	0	0	0	0	0	0	0	0	0	0	0	0	0	0	0	1	0	0	0	0	0	0	0	0	0	0
ERR434462	Kallonen et al., 2017 (Doi:10.1101/gr.216606.116)	ERR434462	ERR434462	SAMEA2204460	United Kingdom	North	Human	blood:unknown	2010	79	5158013	183901	10	50.77	B2	131	53	40	47	13	36	28	29	0	0	0	0	0	0	0	0	0	0	0	0	0	0	0	1	0	0	0	0	0	0	0	0	0	0
ERR434472	Kallonen et al., 2017 (Doi:10.1101/gr.216606.116)	ERR434472	ERR434472	SAMEA2204618	United Kingdom	North	Human	blood:unknown	2012	132	5146539	145203	12	50.70	B2	131	53	40	47	13	36	28	29	0	0	0	0	0	0	0	0	0	0	0	0	0	0	0	0	0	0	1	0	0	0	0	0	0	0
ERR434473	Kallonen et al., 2017 (Doi:10.1101/gr.216606.116)	ERR434473	ERR434473	SAMEA2204622	United Kingdom	North	Human	blood:unknown	2012	156	5257451	148783	12	50.75	B2	131	53	40	47	13	36	28	29	0	0	0	0	0	0	0	0	0	0	0	0	0	0	0	1	0	0	0	0	0	0	0	0	0	0
ERR434508	Kallonen et al., 2017 (Doi:10.1101/gr.216606.116)	ERR434508	ERR434508	SAMEA2205231	United Kingdom	North	Human	blood:unknown	2008	93	5198832	173066	9	50.70	B2	131	53	40	47	13	36	28	29	0	0	0	0	0	0	0	0	0	0	0	0	0	0	0	1	0	0	0	0	0	0	0	0	0	0
ERR434604	Kallonen et al., 2017 (Doi:10.1101/gr.216606.116)	ERR434604	ERR434604	SAMEA2205340	United Kingdom	North	Human	blood:unknown	2009	76	5125853	152443	10	50.59	D	393	18	106	17	6	5	5	4	0	0	0	0	0	0	0	0	0	0	0	0	0	0	0	0	0	0	0	0	0	0	0	0	0	0
ERR434640	Kallonen et al., 2017 (Doi:10.1101/gr.216606.116)	ERR434640	ERR434640	SAMEA2205744	United Kingdom	North	Human	blood:unknown	2011	142	5367513	166733	12	50.64	B2	131	53	40	47	13	36	28	29	0	0	0	0	0	0	0	0	0	0	0	0	0	0	0	1	0	0	0	0	0	0	0	0	0	0
ERR434655	Kallonen et al., 2017 (Doi:10.1101/gr.216606.116)	ERR434655	ERR434655	SAMEA2204350	United Kingdom	North	Human	blood:unknown	2009	129	5150281	113183	12	50.79	G	117	20	45	41	43	5	32	2	0	0	0	0	0	0	0	0	1	0	0	0	0	0	0	0	0	0	0	0	0	0	0	0	0	0
ERR434660	Kallonen et al., 2017 (Doi:10.1101/gr.216606.116)	ERR434660	ERR434660	SAMEA2204391	United Kingdom	North	Human	blood:unknown	2009	104	5168489	158913	11	50.80	B2	131	53	40	47	13	36	28	29	0	0	0	0	0	0	0	0	0	0	0	0	0	0	0	1	0	0	0	0	0	0	0	0	0	0
ERR434722	Kallonen et al., 2017 (Doi:10.1101/gr.216606.116)	ERR434722	ERR434722	SAMEA2205450	United Kingdom	North	Human	blood:unknown	2009	101	5152836	159208	11	50.78	B2	131	53	40	47	13	36	28	29	0	0	0	0	0	0	0	0	0	0	0	0	0	0	0	1	0	0	0	0	0	0	0	0	0	0
ERR434723	Kallonen et al., 2017 (Doi:10.1101/gr.216606.116)	ERR434723	ERR434723	SAMEA2205457	United Kingdom	North	Human	blood:unknown	2009	105	5134620	173083	11	50.76	B2	131	53	40	47	13	36	28	29	0	0	0	0	0	0	0	0	0	0	0	0	0	0	0	1	0	0	0	0	0	0	0	0	0	0
ERR434757	Kallonen et al., 2017 (Doi:10.1101/gr.216606.116)	ERR434757	ERR434757	SAMEA2204320	United Kingdom	North	Human	blood:unknown	2008	100	5131912	173081	11	50.81	B2	131	53	40	47	13	36	28	29	0	0	0	0	0	0	0	0	0	0	0	0	0	0	0	1	0	0	0	0	0	0	0	0	0	0
ERR434764	Kallonen et al., 2017 (Doi:10.1101/gr.216606.116)	ERR434764	ERR434764	SAMEA2204339	United Kingdom	North	Human	blood:unknown	2008	97	5285355	191117	10	50.66	B2	131	53	40	47	13	36	28	29	0	0	0	0	0	0	0	0	0	0	0	0	0	0	0	1	0	0	0	0	0	0	0	0	0	0
ERR434782	Kallonen et al., 2017 (Doi:10.1101/gr.216606.116)	ERR434782	ERR434782	SAMEA2204524	United Kingdom	North	Human	blood:unknown	2011	124	5269096	136519	11	50.68	B2	131	53	40	47	13	36	28	29	0	0	0	0	0	0	0	0	0	0	0	0	0	0	0	1	0	0	0	0	0	0	0	0	0	0
ERR434847	Kallonen et al., 2017 (Doi:10.1101/gr.216606.116)	ERR434847	ERR434847	SAMEA2204294	United Kingdom	North	Human	blood:unknown	2008	117	5157677	166733	11	50.82	B2	131	53	40	47	13	36	28	29	0	0	0	0	0	0	0	0	0	0	0	0	0	0	0	1	0	0	0	0	0	0	0	0	0	0
ERR434856	Kallonen et al., 2017 (Doi:10.1101/gr.216606.116)	ERR434856	ERR434856	SAMEA2204346	United Kingdom	North	Human	blood:unknown	2009	88	4980833	191796	9	50.68	B2	131	53	40	47	13	36	28	29	1	0	0	0	0	0	0	0	0	0	0	0	0	0	0	0	0	0	0	0	0	0	0	0	0	0
ERR434875	Kallonen et al., 2017 (Doi:10.1101/gr.216606.116)	ERR434875	ERR434875	SAMEA2204540	United Kingdom	North	Human	blood:unknown	2011	90	5054649	173732	10	50.73	B2	131	53	40	47	13	36	28	29	0	0	0	0	0	0	0	0	0	0	0	0	0	0	0	0	0	0	1	0	0	0	0	0	0	0
ERR434883	Kallonen et al., 2017 (Doi:10.1101/gr.216606.116)	ERR434883	ERR434883	SAMEA2204573	United Kingdom	North	Human	blood:unknown	2012	132	5285364	146627	13	50.44	D	38	4	26	2	25	5	5	19	0	0	0	0	0	0	0	0	0	0	0	0	0	0	1	0	0	0	0	0	0	0	0	0	0	0
ERR434925	Kallonen et al., 2017 (Doi:10.1101/gr.216606.116)	ERR434925	ERR434925	SAMEA2205393	United Kingdom	North	Human	blood:unknown	2008	101	5319965	173462	10	50.70	B2	131	53	40	47	13	36	28	29	0	0	0	0	0	0	0	0	0	0	0	0	0	0	0	1	0	0	0	0	0	0	0	0	0	0
ERR434930	Kallonen et al., 2017 (Doi:10.1101/gr.216606.116)	ERR434930	ERR434930	SAMEA2205618	United Kingdom	North	Human	blood:unknown	2011	91	4807072	125851	11	50.75	B1	448	6	6	5	16	11	8	7	1	0	0	0	0	0	0	0	0	0	0	0	0	0	0	0	0	0	0	0	0	0	0	0	0	0
ERR434937	Kallonen et al., 2017 (Doi:10.1101/gr.216606.116)	ERR434937	ERR434937	SAMEA2204289	United Kingdom	North	Human	blood:unknown	2008	83	5241548	172687	11	50.73	B2	131	53	40	47	13	36	28	29	0	0	0	0	0	0	0	0	0	0	0	0	0	0	0	1	0	0	0	0	0	0	0	0	0	0
ERR434944	Kallonen et al., 2017 (Doi:10.1101/gr.216606.116)	ERR434944	ERR434944	SAMEA2204338	United Kingdom	North	Human	blood:unknown	2008	91	5170284	206358	10	50.38	B2	12	13	13	9	13	16	10	9	0	0	0	0	0	0	0	0	0	0	0	0	0	0	1	0	0	0	0	0	0	0	0	0	0	0
ERR434946	Kallonen et al., 2017 (Doi:10.1101/gr.216606.116)	ERR434946	ERR434946	SAMEA2204354	United Kingdom	North	Human	blood:unknown	2009	100	5154309	176498	10	50.78	B2	131	53	40	47	13	36	28	29	0	0	0	0	0	0	0	0	0	0	0	0	0	0	0	0	0	0	0	0	0	0	0	0	0	0
ERR434956	Kallonen et al., 2017 (Doi:10.1101/gr.216606.116)	ERR434956	ERR434956	SAMEA2204415	United Kingdom	North	Human	blood:unknown	2010	92	5171802	186469	10	50.77	B2	131	53	40	47	13	36	28	29	0	0	0	0	0	0	0	0	0	0	0	0	0	0	0	1	0	0	0	0	0	0	0	0	0	0
ERR434960	Kallonen et al., 2017 (Doi:10.1101/gr.216606.116)	ERR434960	ERR434960	SAMEA2204563	United Kingdom	North	Human	blood:unknown	2012	109	5346996	167563	11	50.64	B2	131	53	40	47	13	36	28	29	0	0	0	0	0	0	0	0	0	0	0	0	0	0	0	1	0	0	0	0	0	0	0	0	0	0
ERR434963	Kallonen et al., 2017 (Doi:10.1101/gr.216606.116)	ERR434963	ERR434963	SAMEA2204592	United Kingdom	North	Human	blood:unknown	2012	113	5122031	173081	11	50.80	B2	131	53	40	47	13	36	28	29	0	0	0	0	0	0	0	0	0	0	0	0	0	0	0	1	0	0	0	0	0	0	0	0	0	0
ERR435008	Kallonen et al., 2017 (Doi:10.1101/gr.216606.116)	ERR435008	ERR435008	SAMEA2205481	United Kingdom	North	Human	blood:unknown	2010	106	5175845	165103	12	50.78	B2	131	53	40	47	13	36	28	29	0	0	0	0	0	0	0	0	0	0	0	0	0	0	0	1	0	0	0	0	0	0	0	0	0	0
ERR435015	Kallonen et al., 2017 (Doi:10.1101/gr.216606.116)	ERR435015	ERR435015	SAMEA2205569	United Kingdom	North	Human	blood:unknown	2011	127	4781827	89343	14	50.78	A	617	10	11	4	8	8	13	73	0	0	0	0	0	0	0	0	0	0	0	0	0	0	0	1	0	0	0	0	0	0	0	0	0	0
ERR435016	Kallonen et al., 2017 (Doi:10.1101/gr.216606.116)	ERR435016	ERR435016	SAMEA2205571	United Kingdom	North	Human	blood:unknown	2011	105	5069490	160203	12	50.72	B2	131	53	40	47	13	36	28	29	0	0	0	0	0	0	0	0	0	0	0	0	0	0	0	0	0	0	1	0	0	0	0	0	0	0
ERR435023	Kallonen et al., 2017 (Doi:10.1101/gr.216606.116)	ERR435023	ERR435023	SAMEA2205604	United Kingdom	North	Human	blood:unknown	2011	97	5284715	172686	12	50.69	B2	131	53	40	47	13	36	28	29	0	0	0	0	0	0	0	0	0	0	0	0	0	0	0	1	0	0	0	0	0	0	0	0	0	0
ERR435033	Kallonen et al., 2017 (Doi:10.1101/gr.216606.116)	ERR435033	ERR435033	SAMEA2204304	United Kingdom	North	Human	blood:unknown	2008	87	5198654	164545	10	50.42	F	648	92	4	87	96	70	58	2	0	0	0	0	0	0	0	0	0	0	0	0	0	0	0	1	0	0	0	0	0	0	0	0	0	0
ERR435036	Kallonen et al., 2017 (Doi:10.1101/gr.216606.116)	ERR435036	ERR435036	SAMEA2204332	United Kingdom	North	Human	blood:unknown	2008	86	5185413	150715	12	50.69	D	963	4	26	151	25	5	5	19	0	0	0	0	0	0	0	0	0	0	0	0	0	0	0	0	0	0	0	0	0	0	0	0	0	0
ERR435058	Kallonen et al., 2017 (Doi:10.1101/gr.216606.116)	ERR435058	ERR435058	SAMEA2204577	United Kingdom	North	Human	blood:unknown	2012	99	5192687	182971	11	50.71	B2	131	53	40	47	13	36	28	29	0	0	0	0	0	0	0	0	0	0	0	0	0	0	0	1	0	0	0	0	0	0	0	0	0	0
ERR435107	Kallonen et al., 2017 (Doi:10.1101/gr.216606.116)	ERR435107	ERR435107	SAMEA2204487	United Kingdom	North	Human	blood:unknown	2011	85	5251927	173733	10	50.68	B2	131	53	40	47	13	36	28	29	0	0	0	0	0	0	0	0	0	0	0	0	0	0	0	1	0	0	0	0	0	0	0	0	0	0
ERR435151	Kallonen et al., 2017 (Doi:10.1101/gr.216606.116)	ERR435151	ERR435151	SAMEA2205229	United Kingdom	North	Human	blood:unknown	2008	85	5191417	186466	10	50.76	B2	131	53	40	47	13	36	28	29	0	0	0	0	0	0	0	0	0	0	0	0	0	0	0	1	0	0	0	0	0	0	0	0	0	0
ERR435153	Kallonen et al., 2017 (Doi:10.1101/gr.216606.116)	ERR435153	ERR435153	SAMEA2205245	United Kingdom	North	Human	blood:unknown	2008	106	5313905	167563	11	50.70	B2	131	53	40	47	13	36	28	29	0	0	0	0	0	0	0	0	0	0	0	0	0	0	0	1	0	0	0	0	0	0	0	0	0	0
ERR435188	Kallonen et al., 2017 (Doi:10.1101/gr.216606.116)	ERR435188	ERR435188	SAMEA2205685	United Kingdom	North	Human	blood:unknown	2011	106	5405812	159030	11	50.70	B2	131	53	40	47	13	36	28	29	0	0	0	0	0	0	0	0	0	0	0	0	0	0	0	1	0	0	0	0	0	0	0	0	0	0
ERR435194	Kallonen et al., 2017 (Doi:10.1101/gr.216606.116)	ERR435194	ERR435194	SAMEA2205734	United Kingdom	North	Human	blood:unknown	2011	109	5253389	158913	12	50.62	B2	131	53	40	47	13	36	28	29	0	0	0	0	0	0	0	0	0	0	0	0	0	0	0	1	0	0	0	0	0	0	0	0	0	0
ERR435263	Kallonen et al., 2017 (Doi:10.1101/gr.216606.116)	ERR435263	ERR435263	SAMEA2205475	United Kingdom	North	Human	blood:unknown	2010	86	4748384	127806	13	50.60	C	5491	6	4	460	1	20	18	7	0	0	0	0	0	0	0	0	0	0	0	0	0	0	0	1	0	0	0	0	0	0	0	0	0	0
ERR435289	Kallonen et al., 2017 (Doi:10.1101/gr.216606.116)	ERR435289	ERR435289	SAMEA2205730	United Kingdom	North	Human	blood:unknown	2011	79	5205018	191127	9	50.75	B2	131	53	40	47	13	36	28	29	0	0	0	0	0	0	0	0	0	0	0	0	0	0	0	1	0	0	0	0	0	0	0	0	0	0
ERR435302	Kallonen et al., 2017 (Doi:10.1101/gr.216606.116)	ERR435302	ERR435302	SAMEA2204503	United Kingdom	North	Human	blood:unknown	2011	74	5082369	204335	8	50.53	B2	4702	13	426	9	13	16	10	9	0	0	0	0	0	0	0	0	0	0	0	0	0	0	1	0	0	0	0	0	0	0	0	0	0	0
ERR435363	Kallonen et al., 2017 (Doi:10.1101/gr.216606.116)	ERR435363	ERR435363	SAMEA2205443	United Kingdom	North	Human	blood:unknown	2009	151	5458746	160117	12	50.49	C	88	6	4	12	1	20	12	7	0	0	0	0	0	1	0	0	0	0	0	0	0	0	0	0	0	0	0	0	0	0	0	0	0	0
ERR435384	Kallonen et al., 2017 (Doi:10.1101/gr.216606.116)	ERR435384	ERR435384	SAMEA2205719	United Kingdom	North	Human	blood:unknown	2008	105	5322587	191127	11	50.65	B2	131	53	40	47	13	36	28	29	0	0	0	0	0	0	0	0	0	0	0	0	0	0	0	1	0	0	0	0	0	0	0	0	0	0
ERR435385	Kallonen et al., 2017 (Doi:10.1101/gr.216606.116)	ERR435385	ERR435385	SAMEA2205729	United Kingdom	North	Human	blood:unknown	2011	111	5219740	185417	10	50.70	B2	131	53	40	47	13	36	28	29	0	0	0	0	0	0	0	0	0	0	0	0	0	0	0	1	0	0	0	0	0	0	0	0	0	0
ERR435386	Kallonen et al., 2017 (Doi:10.1101/gr.216606.116)	ERR435386	ERR435386	SAMEA2205746	United Kingdom	North	Human	blood:unknown	2011	110	5148796	186479	10	50.82	B2	131	53	40	47	13	36	28	29	0	0	0	0	0	0	0	0	0	0	0	0	0	0	0	1	0	0	0	0	0	0	0	0	0	0
ERR435392	Kallonen et al., 2017 (Doi:10.1101/gr.216606.116)	ERR435392	ERR435392	SAMEA2204474	United Kingdom	North	Human	blood:unknown	2011	129	5135072	186469	11	50.80	B2	131	53	40	47	13	36	28	29	0	0	0	0	0	0	0	0	0	0	0	0	0	0	0	1	0	0	0	0	0	0	0	0	0	0
ERR435431	Kallonen et al., 2017 (Doi:10.1101/gr.216606.116)	ERR435431	ERR435431	SAMEA2205236	United Kingdom	North	Human	blood:unknown	2008	135	5320780	173083	10	50.67	B2	131	53	40	47	13	36	28	29	0	0	0	0	0	0	0	0	0	0	0	0	0	0	0	1	0	0	0	0	0	0	0	0	0	0
ERR435441	Kallonen et al., 2017 (Doi:10.1101/gr.216606.116)	ERR435441	ERR435441	SAMEA2205341	United Kingdom	North	Human	blood:unknown	2009	70	5102654	199934	8	50.72	B2	131	53	40	47	13	36	28	29	0	0	0	0	0	0	0	0	0	0	0	0	0	0	0	1	0	0	0	0	0	0	0	0	0	0
ERR435482	Kallonen et al., 2017 (Doi:10.1101/gr.216606.116)	ERR435482	ERR435482	SAMEA2205749	United Kingdom	North	Human	blood:unknown	2010	102	4975014	109051	14	50.50	B1	641	9	6	33	131	24	8	7	1	0	0	0	0	0	0	0	0	0	0	0	0	0	0	0	0	0	0	0	0	0	0	0	0	0
ERR435546	Kallonen et al., 2017 (Doi:10.1101/gr.216606.116)	ERR435546	ERR435546	SAMEA2205223	United Kingdom	North	Human	blood:unknown	2008	156	5264127	93570	16	50.54	D	405	35	37	29	25	4	5	73	0	0	0	0	0	0	0	0	0	0	0	0	0	0	0	1	0	0	0	0	0	0	0	0	0	0
ERR439635	Kallonen et al., 2017 (Doi:10.1101/gr.216606.116)	ERR439635	ERR439635	SAMEA2204399	United Kingdom	North	Human	blood:unknown	2009	140	5199647	165107	12	50.74	B2	131	53	40	47	13	36	28	29	0	0	0	0	0	0	0	0	0	0	0	0	0	0	0	1	0	0	0	0	0	0	0	0	0	0
ERR439656	Kallonen et al., 2017 (Doi:10.1101/gr.216606.116)	ERR439656	ERR439656	SAMEA2205429	United Kingdom	North	Human	blood:unknown	2008	115	5342793	151865	12	50.38	D	38	4	26	2	25	5	5	19	0	0	0	0	0	0	0	0	0	0	0	0	0	0	0	1	0	0	0	0	0	0	0	0	0	0
GCA_902706655.2	Mortality in Escherichia coli bloodstream infections: antibiotic resistance still does not make it	H1-001-0011-M-Y	GCA_902706655.2	SAMEA6377869	France	South	Human	blood:Digestive	2016-7	100	5159197	246846	7	50.57	B2	131	53	40	47	13	36	28	29	0	0	0	0	0	0	0	0	0	0	0	0	0	0	0	0	0	0	1	0	0	0	0	0	0	0
GCA_902706695.2	Mortality in Escherichia coli bloodstream infections: antibiotic resistance still does not make it	H1-001-0013-L-J	GCA_902706695.2	SAMEA6377871	France	South	Human	blood:Urinary	2016-7	120	5252176	121343	13	50.60	C	88	6	4	12	1	20	12	7	0	0	0	0	0	0	0	0	1	0	0	0	0	0	0	0	0	0	0	0	0	0	0	0	0	0
GCA_902706735.2	Mortality in Escherichia coli bloodstream infections: antibiotic resistance still does not make it	H1-001-0019-M-A	GCA_902706735.2	SAMEA6377877	France	South	Human	blood:Urinary	2016-7	175	4975614	108683	15	50.68	A	617	10	11	4	8	8	13	73	0	0	0	0	0	0	0	0	0	0	0	0	0	0	0	1	0	0	0	0	0	0	0	0	0	0
GCA_902706745.2	Mortality in Escherichia coli bloodstream infections: antibiotic resistance still does not make it	H1-001-0004-T-P	GCA_902706745.2	SAMEA6377862	France	South	Human	blood:Urinary	2016-7	105	5261187	223854	8	50.62	B2	1193	14	14	10	200	17	7	10	0	0	0	0	0	0	0	0	0	0	0	0	0	0	0	1	0	0	0	0	0	0	0	0	0	0
GCA_902706865.2	Mortality in Escherichia coli bloodstream infections: antibiotic resistance still does not make it	H1-001-0036-E-A	GCA_902706865.2	SAMEA6377894	France	South	Human	blood:Digestive	2016-7	126	5397008	189508	10	50.57	B2	131	53	40	47	13	36	28	29	0	0	0	0	0	0	0	0	0	0	0	0	0	0	0	1	0	0	0	0	0	0	0	0	0	0
GCA_902706875.2	Mortality in Escherichia coli bloodstream infections: antibiotic resistance still does not make it	H1-001-0022-E-J	GCA_902706875.2	SAMEA6377880	France	South	Human	blood:Catheter	2016-7	136	5174600	90214	18	50.70	D	405	35	37	29	25	4	5	73	0	0	0	0	0	0	0	0	0	0	0	0	0	0	0	1	0	0	0	0	0	0	0	0	0	0
GCA_902706905.1	Mortality in Escherichia coli bloodstream infections: antibiotic resistance still does not make it	H1-001-0021-V-C	GCA_902706905.1	SAMEA6377879	France	South	Human	blood:Digestive	2016-7	61	4813557	212377	7	50.65	B2	636	13	108	10	97	18	68	93	0	0	0	0	0	0	0	0	0	0	0	0	0	0	0	0	0	0	0	1	0	0	0	0	0	0
GCA_902706935.2	Mortality in Escherichia coli bloodstream infections: antibiotic resistance still does not make it	H1-001-0032-B-L	GCA_902706935.2	SAMEA6377890	France	South	Human	blood:Digestive	2016-7	139	5147129	180034	10	50.74	B2	131	53	40	47	13	36	28	29	0	0	0	0	0	0	0	0	0	0	0	0	0	0	0	1	0	0	0	0	0	0	0	0	0	0
GCA_902706965.2	Mortality in Escherichia coli bloodstream infections: antibiotic resistance still does not make it	H1-001-0034-S-M	GCA_902706965.2	SAMEA6377892	France	South	Human	blood:Digestive	2016-7	165	5235636	165802	10	50.68	G	117	20	45	41	43	5	32	2	0	0	0	0	0	0	0	0	1	0	0	0	0	0	0	0	0	0	0	0	0	0	0	0	0	0
GCA_902706985.2	Mortality in Escherichia coli bloodstream infections: antibiotic resistance still does not make it	H1-001-0037-D-J	GCA_902706985.2	SAMEA6377895	France	South	Human	blood:Digestive	2016-7	139	5102061	150222	10	50.63	B1	155	6	4	14	16	24	8	14	0	0	0	0	0	0	0	0	0	0	0	0	0	0	1	0	0	0	0	0	0	0	0	0	0	0
GCA_902707115.2	Mortality in Escherichia coli bloodstream infections: antibiotic resistance still does not make it	H1-001-0079-V-O	GCA_902707115.2	SAMEA6377937	France	South	Human	blood:Urinary	2016-7	167	5300382	159216	11	50.69	B2	131	53	40	47	13	36	28	29	0	0	0	0	0	0	0	0	0	0	0	0	0	0	0	1	0	0	0	0	0	0	0	0	0	0
GCA_902707195.2	Mortality in Escherichia coli bloodstream infections: antibiotic resistance still does not make it	H1-001-0076-M-P	GCA_902707195.2	SAMEA6377934	France	South	Human	blood:Digestive	2016-7	82	5007034	212621	8	50.75	B2	131	53	40	47	13	36	28	29	0	0	0	0	0	0	0	0	0	0	0	0	0	0	0	0	0	0	1	0	0	0	0	0	0	0
GCA_902707225.2	Mortality in Escherichia coli bloodstream infections: antibiotic resistance still does not make it	H1-001-0062-D-H	GCA_902707225.2	SAMEA6377920	France	South	Human	blood:Urinary	2016-7	176	5421162	149217	12	50.42	D	38	4	26	2	25	5	5	19	0	0	0	0	0	0	0	0	0	0	0	0	0	0	0	1	0	0	0	0	0	0	0	0	0	0
GCA_902707485.2	Mortality in Escherichia coli bloodstream infections: antibiotic resistance still does not make it	H1-001-0080-B-A	GCA_902707485.2	SAMEA6377938	France	South	Human	blood:Digestive	2016-7	117	5250008	166270	10	50.48	F	648	92	4	87	96	70	58	2	0	0	0	0	0	0	0	0	0	0	0	0	0	0	0	1	0	0	0	0	0	0	0	0	0	0
GCA_902707505.2	Mortality in Escherichia coli bloodstream infections: antibiotic resistance still does not make it	H1-001-0101-D-A	GCA_902707505.2	SAMEA6377959	France	South	Human	blood:Digestive	2016-7	158	5395681	203958	9	50.48	B2	95	37	38	19	37	17	11	26	0	0	0	0	0	0	0	1	0	0	0	0	0	0	0	0	0	0	0	0	0	0	0	0	0	0
GCA_902707615.2	Mortality in Escherichia coli bloodstream infections: antibiotic resistance still does not make it	H1-001-0116-H-M	GCA_902707615.2	SAMEA6377974	France	South	Human	blood:Digestive	2016-7	92	5070151	206742	10	50.76	B2	131	53	40	47	13	36	28	29	0	0	0	0	0	0	0	0	0	0	0	0	0	0	0	0	0	0	1	0	0	0	0	0	0	0
GCA_902707635.2	Mortality in Escherichia coli bloodstream infections: antibiotic resistance still does not make it	H1-001-0113-J-D	GCA_902707635.2	SAMEA6377971	France	South	Human	blood:Digestive	2016-7	169	5381212	104948	14	50.52	D	405	35	37	29	25	4	5	73	0	0	0	0	0	0	0	0	0	0	0	0	0	0	0	1	0	0	0	0	0	0	0	0	0	0
GCA_902707655.2	Mortality in Escherichia coli bloodstream infections: antibiotic resistance still does not make it	H1-001-0107-L-E	GCA_902707655.2	SAMEA6377965	France	South	Human	blood:Urinary	2016-7	78	5068715	319466	6	50.57	B2	131	53	40	47	13	36	28	29	0	0	0	0	0	0	0	0	0	0	0	0	0	0	1	0	0	0	0	0	0	0	0	0	0	0
GCA_902707695.1	Mortality in Escherichia coli bloodstream infections: antibiotic resistance still does not make it	H1-001-0103-G-B	GCA_902707695.1	SAMEA6377961	France	South	Human	blood:Digestive	2016-7	186	4999221	145756	11	50.72	A	10	10	11	4	8	8	8	2	0	0	0	0	0	0	0	0	0	0	0	0	0	0	1	0	0	0	0	0	0	0	0	0	0	0
GCA_902707915.2	Mortality in Escherichia coli bloodstream infections: antibiotic resistance still does not make it	H1-001-0141-G-Y	GCA_902707915.2	SAMEA6377999	France	South	Human	blood:Urinary	2016-7	126	5155206	138857	14	50.70	B2	131	53	40	47	13	36	28	29	0	0	0	0	0	0	0	0	0	0	0	0	0	0	0	1	0	0	0	0	0	0	0	0	0	0
GCA_902707975.1	Mortality in Escherichia coli bloodstream infections: antibiotic resistance still does not make it	H1-001-0147-D-A	GCA_902707975.1	SAMEA6378004	France	South	Human	blood:Digestive	2016-7	175	5256994	87032	18	50.71	D	405	35	37	29	25	4	5	73	0	0	0	0	0	0	0	0	0	0	0	0	0	0	0	1	0	0	0	0	0	0	0	0	0	0
GCA_902707995.2	Mortality in Escherichia coli bloodstream infections: antibiotic resistance still does not make it	H1-001-0154-T-K	GCA_902707995.2	SAMEA6378011	France	South	Human	blood:Catheter	2016-7	108	5026064	173711	11	50.55	C	410	6	4	12	1	20	18	7	0	0	0	0	0	0	0	0	0	0	0	0	0	0	0	1	0	0	0	0	0	0	0	0	0	0
GCA_902708005.1	Mortality in Escherichia coli bloodstream infections: antibiotic resistance still does not make it	H1-001-0150-D-P	GCA_902708005.1	SAMEA6378007	France	South	Human	blood:Catheter	2016-7	110	4946602	175703	11	50.67	D	69	21	35	27	6	5	5	4	0	0	0	0	0	0	0	0	1	0	0	0	0	0	0	0	0	0	0	0	0	0	0	0	0	0
GCA_902708075.2	Mortality in Escherichia coli bloodstream infections: antibiotic resistance still does not make it	H1-002-0001-M-C	GCA_902708075.2	SAMEA6378015	France	South	Human	blood:Urinary	2016-7	137	5304749	191030	10	50.67	B2	131	53	40	47	13	36	28	29	0	0	0	0	0	0	0	0	0	0	0	0	0	0	0	1	0	0	0	0	0	0	0	0	0	0
GCA_902708135.2	Mortality in Escherichia coli bloodstream infections: antibiotic resistance still does not make it	H1-002-0007-M-M	GCA_902708135.2	SAMEA6378021	France	South	Human	blood:Urinary	2016-7	68	4827222	189267	9	50.64	C	23	6	4	12	1	20	13	7	0	0	0	0	0	0	0	0	1	0	0	0	0	0	0	0	0	0	0	0	0	0	0	0	0	0
GCA_902708205.2	Mortality in Escherichia coli bloodstream infections: antibiotic resistance still does not make it	H1-002-0011-M-G	GCA_902708205.2	SAMEA6378025	France	South	Human	blood:Urinary	2016-7	112	5060922	154889	13	50.65	C	23	6	4	12	1	20	13	7	0	0	0	0	0	0	0	0	0	0	0	0	0	0	1	0	0	0	0	0	0	0	0	0	0	0
GCA_902708295.2	Mortality in Escherichia coli bloodstream infections: antibiotic resistance still does not make it	H1-002-0025-C-P	GCA_902708295.2	SAMEA6378039	France	South	Human	blood:Urinary	2016-7	130	5298103	140699	12	50.69	D	69	21	35	27	6	5	5	4	0	0	0	0	0	0	0	0	0	0	0	0	0	0	0	1	0	0	0	0	0	0	0	0	0	0
GCA_902708395.2	Mortality in Escherichia coli bloodstream infections: antibiotic resistance still does not make it	H1-002-0026-M-N	GCA_902708395.2	SAMEA6378040	France	South	Human	blood:Urinary	2016-7	131	5323332	188143	11	50.65	B2	131	53	40	47	13	36	28	29	0	0	0	0	0	0	0	0	0	0	0	0	0	0	0	1	0	0	0	0	0	0	0	0	0	0
GCA_902708465.2	Mortality in Escherichia coli bloodstream infections: antibiotic resistance still does not make it	H1-002-0049-D-R	GCA_902708465.2	SAMEA6378063	France	South	Human	blood:Urinary	2016-7	137	5266892	190990	10	50.74	B2	131	53	40	47	13	36	28	29	0	0	0	0	0	0	0	0	0	0	0	0	0	0	0	1	0	0	0	0	0	0	0	0	0	0
GCA_902708535.2	Mortality in Escherichia coli bloodstream infections: antibiotic resistance still does not make it	H1-002-0040-D-F	GCA_902708535.2	SAMEA6378054	France	South	Human	blood:Urinary	2016-7	117	5279220	191020	10	50.67	B2	131	53	40	47	13	36	28	29	0	0	0	0	0	0	0	0	0	0	0	0	0	0	0	1	0	0	0	0	0	0	0	0	0	0
GCA_902708555.2	Mortality in Escherichia coli bloodstream infections: antibiotic resistance still does not make it	H1-002-0043-S-L	GCA_902708555.2	SAMEA6378057	France	South	Human	blood:Digestive	2016-7	121	5103163	191055	10	50.69	B2	131	53	40	47	13	36	28	29	0	0	0	0	0	0	0	0	0	0	0	0	0	0	0	0	0	0	0	0	1	0	0	0	0	0
GCA_902708705.2	Mortality in Escherichia coli bloodstream infections: antibiotic resistance still does not make it	H1-002-0064-E-M	GCA_902708705.2	SAMEA6378078	France	South	Human	blood:Urinary	2016-7	174	5216435	95600	16	50.49	B1	58	6	4	4	16	24	8	14	0	0	0	0	0	0	0	0	0	0	0	0	0	0	0	0	0	0	0	0	0	0	0	0	0	0
GCA_902708815.2	Mortality in Escherichia coli bloodstream infections: antibiotic resistance still does not make it	H1-002-0070-M-J	GCA_902708815.2	SAMEA6378084	France	South	Human	blood:Urinary	2016-7	132	5249345	165122	11	50.67	B2	131	53	40	47	13	36	28	29	0	0	0	0	0	0	0	0	0	0	0	0	0	0	0	1	0	0	0	0	0	0	0	0	0	0
GCA_902708945.2	Mortality in Escherichia coli bloodstream infections: antibiotic resistance still does not make it	H1-003-0009-G-T	GCA_902708945.2	SAMEA6378101	France	South	Human	blood:Urinary	2016-7	114	5067980	185163	10	50.61	B2	1193	14	14	10	200	17	7	10	0	0	0	0	0	0	0	0	0	0	0	0	0	0	0	0	0	0	1	0	0	0	0	0	0	0
GCA_902709005.2	Mortality in Escherichia coli bloodstream infections: antibiotic resistance still does not make it	H1-003-0028-B-I	GCA_902709005.2	SAMEA6378120	France	South	Human	blood:Digestive	2016-7	141	5317755	170561	12	50.63	D	69	21	35	27	6	5	5	4	0	0	0	0	0	0	0	0	1	0	0	0	0	0	0	0	0	0	0	0	0	0	0	0	0	0
GCA_902709035.2	Mortality in Escherichia coli bloodstream infections: antibiotic resistance still does not make it	H1-003-0024-A-P	GCA_902709035.2	SAMEA6378116	France	South	Human	blood:Digestive	2016-7	70	5047524	229725	8	50.72	B2	131	53	40	47	13	36	28	29	0	0	0	0	0	0	0	0	0	0	0	0	0	0	0	1	0	0	0	0	0	0	0	0	0	0
GCA_902709155.2	Mortality in Escherichia coli bloodstream infections: antibiotic resistance still does not make it	H1-003-0048-D-P	GCA_902709155.2	SAMEA6378139	France	South	Human	blood:Urinary	2016-7	151	4800862	107170	14	50.64	A	744	10	11	135	8	8	8	2	0	0	0	0	0	0	0	0	0	0	0	0	0	0	1	0	0	0	0	0	0	0	0	0	0	0
GCA_902709205.2	Mortality in Escherichia coli bloodstream infections: antibiotic resistance still does not make it	H1-003-0039-D-O	GCA_902709205.2	SAMEA6378130	France	South	Human	blood:Urinary	2016-7	145	5367480	186346	10	50.62	B2	131	53	40	47	13	36	28	29	0	0	0	0	0	0	0	0	0	0	0	0	0	0	0	1	0	0	0	0	0	0	0	0	0	0
GCA_902709275.2	Mortality in Escherichia coli bloodstream infections: antibiotic resistance still does not make it	H1-003-0042-K-J	GCA_902709275.2	SAMEA6378133	France	South	Human	blood:Urinary	2016-7	109	5056623	158882	10	50.75	B2	131	53	40	47	13	36	28	29	0	0	0	0	0	0	0	0	0	0	0	0	0	0	0	0	0	0	1	0	0	0	0	0	0	0
GCA_902709325.2	Mortality in Escherichia coli bloodstream infections: antibiotic resistance still does not make it	H1-003-0040-A-H	GCA_902709325.2	SAMEA6378131	France	South	Human	blood:Urinary	2016-7	220	4921115	58733	27	50.82	A	48	6	11	4	8	8	8	2	0	0	0	0	0	0	0	0	0	0	0	0	0	0	0	1	0	0	0	0	0	0	0	0	0	0
GCA_902709335.2	Mortality in Escherichia coli bloodstream infections: antibiotic resistance still does not make it	H1-003-0033-A-J	GCA_902709335.2	SAMEA6378124	France	South	Human	blood:Urinary	2016-7	149	5309486	170430	10	50.68	B2	131	53	40	47	13	36	28	29	0	0	0	0	0	0	0	0	0	0	0	0	0	0	0	1	0	0	0	0	0	0	0	0	0	0
GCA_902709355.2	Mortality in Escherichia coli bloodstream infections: antibiotic resistance still does not make it	H1-003-0066-D-R	GCA_902709355.2	SAMEA6378157	France	South	Human	blood:Urinary	2016-7	103	5126822	227890	8	50.53	B2	131	53	40	47	13	36	28	29	0	0	0	0	0	0	0	0	0	0	0	0	0	0	0	0	0	0	1	0	0	0	0	0	0	0
GCA_902709395.2	Mortality in Escherichia coli bloodstream infections: antibiotic resistance still does not make it	H1-003-0052-K-I	GCA_902709395.2	SAMEA6378143	France	South	Human	blood:Urinary	2016-7	121	5273250	190990	10	50.67	B2	131	53	40	47	13	36	28	29	0	0	0	0	0	0	0	0	0	0	0	0	0	0	0	1	0	0	0	0	0	0	0	0	0	0
GCA_902709445.2	Mortality in Escherichia coli bloodstream infections: antibiotic resistance still does not make it	H1-003-0056-S-G	GCA_902709445.2	SAMEA6378147	France	South	Human	blood:Urinary	2016-7	114	5193610	164037	12	50.72	B2	131	53	40	47	13	36	28	29	0	0	0	0	0	0	0	0	0	0	0	0	0	0	0	1	0	0	0	0	0	0	0	0	0	0
GCA_902709505.2	Mortality in Escherichia coli bloodstream infections: antibiotic resistance still does not make it	H1-003-0054-P-P	GCA_902709505.2	SAMEA6378145	France	South	Human	blood:Urinary	2016-7	167	5300960	173201	10	50.67	G	117	20	45	41	43	5	32	2	0	0	0	0	0	0	0	0	1	0	0	0	0	0	0	0	0	0	0	0	0	0	0	0	0	0
GCA_902709535.2	Mortality in Escherichia coli bloodstream infections: antibiotic resistance still does not make it	H1-003-0057-E-J	GCA_902709535.2	SAMEA6378148	France	South	Human	blood:Urinary	2016-7	130	5135161	127419	14	50.83	B1	58	6	4	4	16	24	8	14	0	0	0	0	0	0	0	0	1	0	0	0	0	0	0	0	0	0	0	0	0	0	0	0	0	0
GCA_902709605.2	Mortality in Escherichia coli bloodstream infections: antibiotic resistance still does not make it	H1-003-0083-B-J	GCA_902709605.2	SAMEA6378174	France	South	Human	blood:Digestive	2016-7	137	5390474	170430	11	50.62	B2	131	53	40	47	13	36	28	29	0	0	0	0	0	0	0	0	0	0	0	0	0	0	0	1	0	0	0	0	0	0	0	0	0	0
GCA_902709615.2	Mortality in Escherichia coli bloodstream infections: antibiotic resistance still does not make it	H1-003-0072-K-A	GCA_902709615.2	SAMEA6378163	France	South	Human	blood:Urinary	2016-7	102	5171946	161463	10	50.60	D	38	4	26	2	25	5	5	19	0	0	0	0	0	0	0	0	0	0	0	0	0	0	0	0	0	0	1	0	0	0	0	0	0	0
GCA_902709645.2	Mortality in Escherichia coli bloodstream infections: antibiotic resistance still does not make it	H1-003-0091-B-Y	GCA_902709645.2	SAMEA6378182	France	South	Human	blood:Urinary	2016-7	128	5445076	251081	8	50.32	F	648	92	4	87	96	70	58	2	0	0	0	0	0	0	0	1	0	0	0	0	0	0	0	0	0	0	0	0	0	0	0	0	0	0
GCA_902709695.2	Mortality in Escherichia coli bloodstream infections: antibiotic resistance still does not make it	H1-003-0084-P-F	GCA_902709695.2	SAMEA6378175	France	South	Human	blood:Urinary	2016-7	103	5163004	158878	11	50.72	B2	131	53	40	47	13	36	28	29	0	0	0	0	0	0	0	0	0	0	0	0	0	0	1	0	0	0	0	0	0	0	0	0	0	0
GCA_902709705.2	Mortality in Escherichia coli bloodstream infections: antibiotic resistance still does not make it	H1-003-0078-L-J	GCA_902709705.2	SAMEA6378169	France	South	Human	blood:Urinary	2016-7	161	5282815	203002	9	50.51	B2	73	36	24	9	13	17	11	25	0	0	0	0	0	0	0	0	0	0	0	0	0	0	0	0	0	0	1	0	0	0	0	0	0	0
GCA_902709745.2	Mortality in Escherichia coli bloodstream infections: antibiotic resistance still does not make it	H1-003-0076-A-L	GCA_902709745.2	SAMEA6378167	France	South	Human	blood:Urinary	2016-7	68	4877449	205456	7	50.53	F	1722	101	4	97	29	70	158	2	0	0	0	0	0	0	0	0	0	0	0	0	0	0	0	1	0	0	0	0	0	0	0	0	0	0
GCA_902709905.2	Mortality in Escherichia coli bloodstream infections: antibiotic resistance still does not make it	H1-003-0107-C-T	GCA_902709905.2	SAMEA6378198	France	South	Human	blood:Urinary	2016-7	139	5515064	222496	10	50.63	B2	131	53	40	47	13	36	28	29	0	0	0	0	0	0	0	0	0	0	0	0	0	0	0	1	0	0	0	0	0	0	0	0	0	0
GCA_902709935.2	Mortality in Escherichia coli bloodstream infections: antibiotic resistance still does not make it	H1-003-0119-G-R	GCA_902709935.2	SAMEA6378210	France	South	Human	blood:Urinary	2016-7	182	5392041	170652	11	50.65	B2	131	53	40	47	13	36	28	29	0	0	0	0	0	0	0	0	0	0	0	0	0	0	0	1	0	0	0	0	0	0	0	0	0	0
GCA_902709945.2	Mortality in Escherichia coli bloodstream infections: antibiotic resistance still does not make it	H1-003-0123-M-R	GCA_902709945.2	SAMEA6378214	France	South	Human	blood:Urinary	2016-7	194	5386147	186224	11	50.63	D	69	21	35	27	6	5	5	4	0	0	0	0	0	0	0	0	0	0	0	0	0	0	0	1	0	0	0	0	0	0	0	0	0	0
GCA_902709975.2	Mortality in Escherichia coli bloodstream infections: antibiotic resistance still does not make it	H1-003-0116-V-R	GCA_902709975.2	SAMEA6378207	France	South	Human	blood:Urinary	2016-7	115	5076882	251565	7	50.68	C	8105	785	4	12	1	20	18	7	0	0	0	0	0	0	0	0	0	0	0	0	0	0	1	0	0	0	0	0	0	0	0	0	0	0
GCA_902710015.2	Mortality in Escherichia coli bloodstream infections: antibiotic resistance still does not make it	H1-004-0001-B-J	GCA_902710015.2	SAMEA6378215	France	South	Human	blood:Urinary	2016-7	119	5122918	211200	10	50.65	B2	131	53	40	47	13	36	28	29	0	0	0	0	0	0	0	0	0	0	0	0	0	0	0	1	0	0	0	0	0	0	0	0	0	0
GCA_902710095.2	Mortality in Escherichia coli bloodstream infections: antibiotic resistance still does not make it	H1-004-0007-O-M	GCA_902710095.2	SAMEA6378221	France	South	Human	blood:unknown	2016-7	147	5422560	155848	11	50.34	cladeI	770	52	116	55	101	113	40	38	0	0	0	0	0	0	0	0	0	0	0	0	0	0	0	0	0	0	0	0	0	0	0	0	0	0
GCA_902710125.2	Mortality in Escherichia coli bloodstream infections: antibiotic resistance still does not make it	H1-003-0122-K-R	GCA_902710125.2	SAMEA6378213	France	South	Human	blood:Urinary	2016-7	110	5074697	170430	10	50.70	B2	131	53	40	47	13	36	28	29	0	0	0	0	0	0	0	0	0	0	0	0	0	0	0	0	0	0	1	0	0	0	0	0	0	0
GCA_902710195.2	Mortality in Escherichia coli bloodstream infections: antibiotic resistance still does not make it	H1-004-0021-W-I	GCA_902710195.2	SAMEA6378235	France	South	Human	blood:unknown	2016-7	106	5001566	189245	11	50.72	C	23	6	4	12	1	20	13	7	0	0	0	0	0	0	0	0	0	0	0	0	0	0	1	0	0	0	0	0	0	0	0	0	0	0
GCA_902710205.2	Mortality in Escherichia coli bloodstream infections: antibiotic resistance still does not make it	H1-004-0015-N-A	GCA_902710205.2	SAMEA6378229	France	South	Human	blood:Urinary	2016-7	93	4881229	160528	10	50.72	B1	2206	6	19	12	1	20	26	3	1	0	0	0	0	0	0	0	0	0	0	0	0	0	0	0	0	0	0	0	0	0	0	0	0	0
GCA_902710215.2	Mortality in Escherichia coli bloodstream infections: antibiotic resistance still does not make it	H1-004-0022-M-L	GCA_902710215.2	SAMEA6378236	France	South	Human	blood:Urinary	2016-7	124	5363544	214069	9	50.62	B2	131	53	40	47	13	36	28	29	0	0	0	0	0	0	0	0	0	0	0	0	0	0	0	1	0	0	0	0	0	0	0	0	0	0
GCA_902710275.2	Mortality in Escherichia coli bloodstream infections: antibiotic resistance still does not make it	H1-004-0010-C-O	GCA_902710275.2	SAMEA6378224	France	South	Human	blood:Urinary	2016-7	102	5119333	190990	9	50.68	B2	131	53	40	47	13	36	28	29	0	0	0	0	0	0	0	0	0	0	0	0	0	0	0	0	0	0	1	0	0	0	0	0	0	0
GCA_902710405.2	Mortality in Escherichia coli bloodstream infections: antibiotic resistance still does not make it	H1-004-0037-C-M	GCA_902710405.2	SAMEA6378251	France	South	Human	blood:Urinary	2016-7	106	5234731	189836	10	50.65	B2	131	53	40	47	13	36	28	29	0	0	0	0	0	0	0	0	0	0	0	0	0	0	0	1	0	0	0	0	0	0	0	0	0	0
GCA_902710475.2	Mortality in Escherichia coli bloodstream infections: antibiotic resistance still does not make it	H1-005-0007-B-J	GCA_902710475.2	SAMEA6378264	France	South	Human	blood:Urinary	2016-7	121	5177394	129788	12	50.66	D	362	62	100	17	31	5	5	4	0	0	0	0	0	0	0	0	0	0	0	0	0	0	1	0	0	0	0	0	0	0	0	0	0	0
GCA_902710575.2	Mortality in Escherichia coli bloodstream infections: antibiotic resistance still does not make it	H1-005-0011-B-M	GCA_902710575.2	SAMEA6378268	France	South	Human	blood:Urinary	2016-7	94	5201070	236089	9	50.60	B2	131	53	40	47	13	36	28	29	0	0	0	0	0	0	0	0	0	0	0	0	0	0	0	1	0	0	0	0	0	0	0	0	0	0
GCA_902710655.2	Mortality in Escherichia coli bloodstream infections: antibiotic resistance still does not make it	H1-005-0029-M-I	GCA_902710655.2	SAMEA6378282	France	South	Human	blood:Urinary	2016-7	90	5175995	244973	8	50.80	B2	131	53	40	47	13	36	28	29	0	0	0	0	0	0	0	0	0	0	0	0	0	0	0	1	0	0	0	0	0	0	0	0	0	0
GCA_902710685.2	Mortality in Escherichia coli bloodstream infections: antibiotic resistance still does not make it	H1-005-0028-K-P	GCA_902710685.2	SAMEA6378281	France	South	Human	blood:Urinary	2016-7	115	5247500	158941	10	50.65	B2	131	53	40	47	13	36	28	29	0	0	0	0	0	0	0	0	0	0	0	0	0	0	0	1	0	0	0	0	0	0	0	0	0	0
GCA_902710755.2	Mortality in Escherichia coli bloodstream infections: antibiotic resistance still does not make it	H1-005-0036-K-J	GCA_902710755.2	SAMEA6378289	France	South	Human	blood:Digestive	2016-7	69	5162869	304418	6	50.55	B2	95	37	38	19	37	17	11	26	0	0	0	0	0	0	0	0	0	0	0	0	0	0	0	1	0	0	0	0	0	0	0	0	0	0
GCA_902710845.2	Mortality in Escherichia coli bloodstream infections: antibiotic resistance still does not make it	H1-005-0054-C-P	GCA_902710845.2	SAMEA6378307	France	South	Human	blood:Urinary	2016-7	96	5192428	229615	8	50.70	B2	131	53	40	47	13	36	28	29	0	0	0	0	0	0	0	0	0	0	0	0	0	0	0	1	0	0	0	0	0	0	0	0	0	0
GCA_902710875.2	Mortality in Escherichia coli bloodstream infections: antibiotic resistance still does not make it	H1-005-0050-D-A	GCA_902710875.2	SAMEA6378303	France	South	Human	blood:Pulmonary	2016-7	113	4945457	127542	10	50.68	A	10	10	11	4	8	8	8	2	0	0	0	0	0	0	0	0	0	0	0	0	0	0	0	0	0	0	0	0	0	0	0	0	0	0
GCA_902710985.2	Mortality in Escherichia coli bloodstream infections: antibiotic resistance still does not make it	H1-005-0058-M-A	GCA_902710985.2	SAMEA6378311	France	South	Human	blood:Digestive	2016-7	179	5222041	111647	15	50.81	B1	58	6	4	4	16	24	8	14	0	0	0	0	0	0	0	0	0	0	0	0	0	0	1	0	0	0	0	0	0	0	0	0	0	0
GCA_902711035.2	Mortality in Escherichia coli bloodstream infections: antibiotic resistance still does not make it	H1-005-0057-S-L	GCA_902711035.2	SAMEA6378310	France	South	Human	blood:Digestive	2016-7	132	5317556	190990	11	50.69	B2	131	53	40	47	13	36	28	29	0	0	0	0	0	0	0	0	0	0	0	0	0	0	0	1	0	0	0	0	0	0	0	0	0	0
GCA_902711085.2	Mortality in Escherichia coli bloodstream infections: antibiotic resistance still does not make it	H1-006-0010-A-H	GCA_902711085.2	SAMEA6378332	France	South	Human	blood:Urinary	2016-7	172	5365682	156518	13	50.77	D	69	21	35	27	6	5	5	4	0	0	0	0	0	0	0	1	0	0	0	0	0	0	0	0	0	0	0	0	0	0	0	0	0	0
GCA_902711135.2	Mortality in Escherichia coli bloodstream infections: antibiotic resistance still does not make it	H1-004-0024-M-R	GCA_902711135.2	SAMEA6378238	France	South	Human	blood:Digestive	2016-7	207	5301201	90327	17	50.60	D	405	35	37	29	25	4	5	73	0	0	0	0	0	0	0	0	0	0	0	0	0	0	0	1	0	0	0	0	0	0	0	0	0	0
GCA_902711155.2	Mortality in Escherichia coli bloodstream infections: antibiotic resistance still does not make it	H1-006-0005-A-H	GCA_902711155.2	SAMEA6378327	France	South	Human	blood:Urinary	2016-7	150	5291937	158871	12	50.70	B2	131	53	40	47	13	36	28	29	0	0	0	0	0	0	0	0	0	0	0	0	0	0	0	1	0	0	0	0	0	0	0	0	0	0
GCA_902711165.2	Mortality in Escherichia coli bloodstream infections: antibiotic resistance still does not make it	H1-006-0012-T-R	GCA_902711165.2	SAMEA6378334	France	South	Human	blood:Skin	2016-7	157	5107797	147742	12	50.83	B2	131	53	40	47	13	36	28	29	0	0	0	0	0	0	0	0	0	0	0	0	0	0	0	1	0	0	0	0	0	0	0	0	0	0
GCA_902711245.2	Mortality in Escherichia coli bloodstream infections: antibiotic resistance still does not make it	H1-005-0067-A-O	GCA_902711245.2	SAMEA6378320	France	South	Human	blood:Urinary	2016-7	129	5332853	185367	10	50.38	B2	1193	14	14	10	200	17	7	10	0	0	0	0	0	0	0	0	0	0	0	0	0	0	0	1	0	0	0	0	0	0	0	0	0	0
GCA_902711365.2	Mortality in Escherichia coli bloodstream infections: antibiotic resistance still does not make it	H1-006-0020-C-M	GCA_902711365.2	SAMEA6378342	France	South	Human	blood:Urinary	2016-7	140	5301964	283125	8	50.46	B2	12	13	13	9	13	16	10	9	0	0	0	0	0	0	0	0	0	0	0	0	0	0	0	1	0	0	0	0	0	0	0	0	0	0
GCA_902711405.2	Mortality in Escherichia coli bloodstream infections: antibiotic resistance still does not make it	H1-006-0025-K-A	GCA_902711405.2	SAMEA6378347	France	South	Human	blood:Urinary	2016-7	90	5020137	205592	8	50.50	B2	1193	14	14	10	200	17	7	10	0	0	0	0	0	0	0	0	0	0	0	0	0	0	0	1	0	0	0	0	0	0	0	0	0	0
GCA_902711445.2	Mortality in Escherichia coli bloodstream infections: antibiotic resistance still does not make it	H1-006-0029-A-Y	GCA_902711445.2	SAMEA6378351	France	South	Human	blood:Urinary	2016-7	161	5334966	135320	11	50.72	B2	131	53	40	47	13	36	28	29	0	0	0	0	0	0	0	0	0	0	0	0	0	0	0	1	0	0	0	0	0	0	0	0	0	0
GCA_902711455.2	Mortality in Escherichia coli bloodstream infections: antibiotic resistance still does not make it	H1-006-0014-H-P	GCA_902711455.2	SAMEA6378336	France	South	Human	blood:Urinary	2016-7	131	4901278	93839	17	50.51	A	93	6	11	4	10	7	8	6	0	0	0	0	0	0	0	0	0	0	1	0	0	0	0	0	0	0	0	0	0	0	0	0	0	0
GCA_902711535.2	Mortality in Escherichia coli bloodstream infections: antibiotic resistance still does not make it	H1-007-0001-L-D	GCA_902711535.2	SAMEA6378359	France	South	Human	blood:unknown	2016-7	103	5106759	190990	10	50.67	B2	131	53	40	47	13	36	28	29	0	0	0	0	0	0	0	0	0	0	0	0	0	0	0	1	0	0	0	0	0	0	0	0	0	0
GCA_902711725.2	Mortality in Escherichia coli bloodstream infections: antibiotic resistance still does not make it	H1-007-0027-K-T	GCA_902711725.2	SAMEA6378385	France	South	Human	blood:Digestive	2016-7	169	5281792	149783	12	50.75	B2	131	53	40	47	13	36	28	29	0	0	0	0	0	0	0	0	0	0	0	0	0	0	0	1	0	0	0	0	0	0	0	0	0	0
GCA_902711755.2	Mortality in Escherichia coli bloodstream infections: antibiotic resistance still does not make it	H1-007-0023-P-A	GCA_902711755.2	SAMEA6378381	France	South	Human	blood:Urinary	2016-7	136	5383088	189950	9	50.39	B2	73	36	24	9	13	17	11	25	0	0	0	0	0	0	0	0	0	0	0	0	0	0	0	1	0	0	0	0	0	0	0	0	0	0
GCA_009299555.1	Phenotypic and Molecular Epidemiology of ESBL-, AmpC-, and Carbapenemase-Producing Escherichia coli in Northern and Eastern Europe	NOR5_32_D10	GCA_009299555.1	SAMN11232937	Norway	North	Human	Unknown	2012	130	5149274	154726	12	50.73	D	38	4	26	2	25	5	5	19																1
GCF_006231425.1	Phenotypic and Molecular Epidemiology of ESBL-, AmpC-, and Carbapenemase-Producing Escherichia coli in Northern and Eastern Europe	EELTKB293	GCA_006231425.1	SAMN11232680	Estonia	East	Human	Unknown	2012	172	4887127	103841	15	51.06	B2	141	13	52	10	14	17	25	17	1	0	0	0	0	0	0	0	0	0	0	0	0	0	0	0	0	0	0	0	0	0	0	0	0	0
GCF_006231455.1	Phenotypic and Molecular Epidemiology of ESBL-, AmpC-, and Carbapenemase-Producing Escherichia coli in Northern and Eastern Europe	EELTKB287	GCA_006231455.1	SAMN11232676	Estonia	East	Human	Unknown	2012	92	5114123	261261	7	50.73	B2	131	53	40	47	13	36	28	29	0	0	0	0	0	0	0	0	0	0	0	0	0	0	1	0	0	0	0	0	0	0	0	0	0	0
GCF_006231505.1	Phenotypic and Molecular Epidemiology of ESBL-, AmpC-, and Carbapenemase-Producing Escherichia coli in Northern and Eastern Europe	EELTKB286	GCA_006231505.1	SAMN11232675	Estonia	East	Human	Unknown	2012	101	5098548	383413	5	50.29	B1	2602	6	95	3	274	9	8	2	0	0	0	0	0	0	0	0	0	0	1	0	0	0	0	0	0	0	0	0	0	0	0	0	0	0
GCF_006231585.1	Phenotypic and Molecular Epidemiology of ESBL-, AmpC-, and Carbapenemase-Producing Escherichia coli in Northern and Eastern Europe	EELTKB272	GCA_006231585.1	SAMN11232666	Estonia	East	Human	Unknown	2012	86	4981649	248487	6	50.79	B2	104	13	24	9	13	17	11	25	1	0	0	0	0	0	0	0	0	0	0	0	0	0	0	0	0	0	0	0	0	0	0	0	0	0
GCF_006231645.1	Phenotypic and Molecular Epidemiology of ESBL-, AmpC-, and Carbapenemase-Producing Escherichia coli in Northern and Eastern Europe	EELTKB261	GCA_006231645.1	SAMN11232661	Estonia	East	Human	Unknown	2012	135	5484295	135268	12	50.32	E	130	18	22	20	6	5	5	4	0	0	0	0	0	0	0	0	0	0	0	0	0	0	0	1	0	0	0	0	0	0	0	0	0	0
GCF_006231685.1	Phenotypic and Molecular Epidemiology of ESBL-, AmpC-, and Carbapenemase-Producing Escherichia coli in Northern and Eastern Europe	EELTKB260	GCA_006231685.1	SAMN11232660	Estonia	East	Human	Unknown	2012	76	5082082	271608	7	50.76	B2	131	53	40	47	13	36	28	29	0	0	0	0	0	0	0	0	0	0	0	0	0	0	0	1	0	0	0	0	0	0	0	0	0	0
GCF_006231695.1	Phenotypic and Molecular Epidemiology of ESBL-, AmpC-, and Carbapenemase-Producing Escherichia coli in Northern and Eastern Europe	EELTKB255	GCA_006231695.1	SAMN11232657	Estonia	East	Human	Unknown	2012	100	5088065	264986	6	50.58	C	90	6	4	12	1	20	8	7	0	0	0	0	1	0	0	0	0	0	0	0	0	0	0	0	0	0	0	0	0	0	0	0	0	0
GCF_006231735.1	Phenotypic and Molecular Epidemiology of ESBL-, AmpC-, and Carbapenemase-Producing Escherichia coli in Northern and Eastern Europe	EELTKB253	GCA_006231735.1	SAMN11232655	Estonia	East	Human	Unknown	2012	169	4959830	97332	17	50.81	D	349	34	36	39	87	67	16	4	0	0	0	0	0	0	0	0	0	0	1	0	0	0	0	0	0	0	0	0	0	0	0	0	0	0
GCF_006231775.1	Phenotypic and Molecular Epidemiology of ESBL-, AmpC-, and Carbapenemase-Producing Escherichia coli in Northern and Eastern Europe	EELTKB251	GCA_006231775.1	SAMN11232653	Estonia	East	Human	Unknown	2012	245	5136536	61331	26	50.61	B1	156	6	29	32	16	11	8	44	1	0	0	0	0	0	0	0	0	0	0	0	0	0	0	0	0	0	0	0	0	0	0	0	0	0
GCF_006231785.1	Phenotypic and Molecular Epidemiology of ESBL-, AmpC-, and Carbapenemase-Producing Escherichia coli in Northern and Eastern Europe	EELTKB244	GCA_006231785.1	SAMN11232649	Estonia	East	Human	Unknown	2012	194	5000466	72731	22	50.62	G	1163	20	45	56	106	7	50	46	1	0	0	0	0	0	0	0	0	0	0	0	0	0	0	0	0	0	0	0	0	0	0	0	0	0
GCF_006231805.1	Phenotypic and Molecular Epidemiology of ESBL-, AmpC-, and Carbapenemase-Producing Escherichia coli in Northern and Eastern Europe	EELTKB247	GCA_006231805.1	SAMN11232650	Estonia	East	Human	Unknown	2012	203	4822978	67798	22	50.68	A	93	6	11	4	10	7	8	6	0	0	0	0	0	0	0	0	0	0	0	0	0	0	0	0	0	0	0	0	0	0	0	0	0	0
GCF_006231875.1	Phenotypic and Molecular Epidemiology of ESBL-, AmpC-, and Carbapenemase-Producing Escherichia coli in Northern and Eastern Europe	EELTKB222	GCA_006231875.1	SAMN11232637	Estonia	East	Human	Unknown	2012	127	5037544	130917	15	50.87	B2	131	53	40	47	13	36	28	29	0	0	0	0	0	0	0	0	0	0	0	0	0	0	1	0	0	0	0	0	0	0	0	0	0	0
GCF_006231895.1	Phenotypic and Molecular Epidemiology of ESBL-, AmpC-, and Carbapenemase-Producing Escherichia coli in Northern and Eastern Europe	EEPERB108	GCA_006231895.1	SAMN11232686	Estonia	East	Human	Unknown	2012	124	5110892	212863	9	50.66	B2	131	53	40	47	13	36	28	29	0	0	0	0	0	0	0	0	0	0	0	0	0	0	0	0	0	0	1	0	0	0	0	0	0	0
GCF_006231995.1	Phenotypic and Molecular Epidemiology of ESBL-, AmpC-, and Carbapenemase-Producing Escherichia coli in Northern and Eastern Europe	EELTKB281	GCA_006231995.1	SAMN11232672	Estonia	East	Human	Unknown	2012	72	4964504	298683	6	50.73	C	90	6	4	12	1	20	8	7	0	0	0	0	0	0	0	0	1	0	0	0	0	0	0	0	0	0	0	0	0	0	0	0	0	0
GCF_006232085.1	Phenotypic and Molecular Epidemiology of ESBL-, AmpC-, and Carbapenemase-Producing Escherichia coli in Northern and Eastern Europe	EELTKB256	GCA_006232085.1	SAMN11232658	Estonia	East	Human	Unknown	2012	89	4942092	199079	10	50.55	D	925	18	22	111	6	5	5	4	0	0	0	0	0	0	0	0	0	0	0	0	0	0	0	0	0	0	0	1	0	0	0	0	0	0
GCF_006232095.1	Phenotypic and Molecular Epidemiology of ESBL-, AmpC-, and Carbapenemase-Producing Escherichia coli in Northern and Eastern Europe	EELTKB250	GCA_006232095.1	SAMN11232652	Estonia	East	Human	Unknown	2012	424	5000129	34274	40	50.67	A	617	10	11	4	8	8	13	73	1	0	0	0	0	0	0	0	0	0	0	0	0	0	0	0	0	0	0	0	0	0	0	0	0	0
GCF_006232105.1	Phenotypic and Molecular Epidemiology of ESBL-, AmpC-, and Carbapenemase-Producing Escherichia coli in Northern and Eastern Europe	EELTKB242	GCA_006232105.1	SAMN11232648	Estonia	East	Human	Unknown	2012	322	4783510	35842	36	51.34	B2	131	53	40	47	13	36	28	29	0	0	0	0	0	0	0	0	0	0	0	0	0	0	1	0	0	0	0	0	0	0	0	0	0	0
GCF_006232955.1	Phenotypic and Molecular Epidemiology of ESBL-, AmpC-, and Carbapenemase-Producing Escherichia coli in Northern and Eastern Europe	NOR9_78	GCA_006232955.1	SAMN11232970	Norway	North	Human	Unknown	2012	99	5136374	188514	9	50.45	D	38	4	26	2	25	5	5	19	0	0	0	0	0	0	0	0	0	0	0	0	0	0	1	0	0	0	0	0	0	0	0	0	0	0
GCF_006233005.1	Phenotypic and Molecular Epidemiology of ESBL-, AmpC-, and Carbapenemase-Producing Escherichia coli in Northern and Eastern Europe	NOR76	GCA_006233005.1	SAMN11232968	Norway	North	Human	Unknown	2012	113	5274283	136496	13	50.55	D	38	4	26	2	25	5	5	19	1	0	0	0	0	0	0	0	0	0	0	0	0	0	0	0	0	0	0	0	0	0	0	0	0	0
GCF_006233025.1	Phenotypic and Molecular Epidemiology of ESBL-, AmpC-, and Carbapenemase-Producing Escherichia coli in Northern and Eastern Europe	NOR6_8	GCA_006233025.1	SAMN11232966	Norway	North	Human	Unknown	2012	94	5026004	133534	14	50.59	D	38	4	26	2	25	5	5	19	0	0	0	0	0	0	0	0	0	0	0	0	0	0	0	0	0	1	0	0	0	0	0	0	0	0
GCF_006233075.1	Phenotypic and Molecular Epidemiology of ESBL-, AmpC-, and Carbapenemase-Producing Escherichia coli in Northern and Eastern Europe	NOR6_23	GCA_006233075.1	SAMN11232963	Norway	North	Human	Unknown	2012	105	5298465	231864	8	50.29	F	648	92	4	87	96	70	58	2	0	0	0	0	0	0	0	0	0	0	0	0	0	0	1	0	0	0	0	0	0	0	0	0	0	0
GCF_006233105.1	Phenotypic and Molecular Epidemiology of ESBL-, AmpC-, and Carbapenemase-Producing Escherichia coli in Northern and Eastern Europe	NOR6_18	GCA_006233105.1	SAMN11232961	Norway	North	Human	Unknown	2012	85	4928474	281760	7	50.65	F	354	85	88	78	29	59	58	62	0	0	0	0	0	0	0	0	0	0	0	0	0	0	1	0	0	0	0	0	0	0	0	0	0	0
GCF_006233125.1	Phenotypic and Molecular Epidemiology of ESBL-, AmpC-, and Carbapenemase-Producing Escherichia coli in Northern and Eastern Europe	NOR6_10_C12	GCA_006233125.1	SAMN11232957	Norway	North	Human	Unknown	2012	216	5462083	133380	13	50.28	F	354	85	88	78	29	59	58	62	1	0	0	0	0	0	0	0	0	0	0	0	0	0	0	0	0	0	0	0	0	0	0	0	0	0
GCF_006233215.1	Phenotypic and Molecular Epidemiology of ESBL-, AmpC-, and Carbapenemase-Producing Escherichia coli in Northern and Eastern Europe	NOR5_75	GCA_006233215.1	SAMN11232953	Norway	North	Human	Unknown	2012	107	5033728	233401	7	50.67	B2	131	53	40	47	13	36	28	29	0	0	0	0	0	0	0	0	0	0	0	0	0	0	0	0	0	0	1	0	0	0	0	0	0	0
GCF_006233255.1	Phenotypic and Molecular Epidemiology of ESBL-, AmpC-, and Carbapenemase-Producing Escherichia coli in Northern and Eastern Europe	NOR5_67	GCA_006233255.1	SAMN11232948	Norway	North	Human	Unknown	2012	107	5072799	211350	7	50.79	B2	131	53	40	47	13	36	28	29	0	0	0	0	0	0	0	0	0	0	0	0	0	0	0	0	0	0	1	0	0	0	0	0	0	0
GCF_006233275.1	Phenotypic and Molecular Epidemiology of ESBL-, AmpC-, and Carbapenemase-Producing Escherichia coli in Northern and Eastern Europe	NOR5_62	GCA_006233275.1	SAMN11232946	Norway	North	Human	Unknown	2012	155	4883655	127673	13	50.76	C	410	6	4	12	1	20	18	7	0	0	0	0	0	0	0	0	0	0	0	0	0	0	0	1	0	0	0	0	0	0	0	0	0	0
GCF_006233315.1	Phenotypic and Molecular Epidemiology of ESBL-, AmpC-, and Carbapenemase-Producing Escherichia coli in Northern and Eastern Europe	NOR5_26_D05	GCA_006233315.1	SAMN11232935	Norway	North	Human	Unknown	2012	106	5099163	166643	11	50.59	D	964	35	183	29	25	4	5	73	0	0	0	0	0	0	0	0	0	0	0	0	0	0	0	1	0	0	0	0	0	0	0	0	0	0
GCF_006233375.1	Phenotypic and Molecular Epidemiology of ESBL-, AmpC-, and Carbapenemase-Producing Escherichia coli in Northern and Eastern Europe	NOR5_2	GCA_006233375.1	SAMN11232933	Norway	North	Human	Unknown	2012	157	5064905	126157	14	50.55	B1	359	43	41	15	90	11	8	6	0	0	0	0	0	0	0	0	0	0	0	0	0	0	1	0	0	0	0	0	0	0	0	0	0	0
GCF_006233385.1	Phenotypic and Molecular Epidemiology of ESBL-, AmpC-, and Carbapenemase-Producing Escherichia coli in Northern and Eastern Europe	NOR5_19	GCA_006233385.1	SAMN11232932	Norway	North	Human	Unknown	2012	113	4971907	122185	15	50.54	C	7420	6	4	33	132	20	8	7	0	0	0	0	0	0	0	0	0	0	0	0	0	0	0	1	0	0	0	0	0	0	0	0	0	0
GCF_006233395.1	Phenotypic and Molecular Epidemiology of ESBL-, AmpC-, and Carbapenemase-Producing Escherichia coli in Northern and Eastern Europe	NOR5_18	GCA_006233395.1	SAMN11232931	Norway	North	Human	Unknown	2012	90	4881204	358391	6	50.77	B1	1196	6	6	33	26	11	8	2	0	0	0	0	0	0	0	0	0	0	0	0	0	0	0	0	0	0	0	0	1	0	0	0	0	0
GCF_006233435.1	Phenotypic and Molecular Epidemiology of ESBL-, AmpC-, and Carbapenemase-Producing Escherichia coli in Northern and Eastern Europe	NOR5_14	GCA_006233435.1	SAMN11232928	Norway	North	Human	Unknown	2012	114	5196709	173342	11	50.71	B2	131	53	40	47	13	36	28	29	0	0	0	0	0	0	0	0	0	0	0	0	0	0	0	1	0	0	0	0	0	0	0	0	0	0
GCF_006233445.1	Phenotypic and Molecular Epidemiology of ESBL-, AmpC-, and Carbapenemase-Producing Escherichia coli in Northern and Eastern Europe	NOR5_11	GCA_006233445.1	SAMN11232927	Norway	North	Human	Unknown	2012	107	4856444	184328	10	50.70	C	410	6	4	12	1	20	18	7	0	0	0	0	0	0	0	0	0	0	0	0	0	0	0	1	0	0	0	0	0	0	0	0	0	0
GCF_006233475.1	Phenotypic and Molecular Epidemiology of ESBL-, AmpC-, and Carbapenemase-Producing Escherichia coli in Northern and Eastern Europe	NOR5_1	GCA_006233475.1	SAMN11232925	Norway	North	Human	Unknown	2012	152	4987263	109798	14	50.96	F	648	92	4	87	96	70	58	2	0	0	0	0	0	0	0	0	0	0	0	0	0	0	0	1	0	0	0	0	0	0	0	0	0	0
GCF_006233485.1	Phenotypic and Molecular Epidemiology of ESBL-, AmpC-, and Carbapenemase-Producing Escherichia coli in Northern and Eastern Europe	NOR4_81_E10	GCA_006233485.1	SAMN11232924	Norway	North	Human	Unknown	2012	130	5144467	155675	10	50.71	B2	998	13	52	156	14	17	25	17	0	0	0	0	0	0	0	0	0	0	0	0	0	0	0	1	0	0	0	0	0	0	0	0	0	0
GCF_006233535.1	Phenotypic and Molecular Epidemiology of ESBL-, AmpC-, and Carbapenemase-Producing Escherichia coli in Northern and Eastern Europe	NOR4_79	GCA_006233535.1	SAMN11232922	Norway	North	Human	Unknown	2012	94	5079204	128508	13	50.62	D	38	4	26	2	25	5	5	19	0	0	0	0	0	0	0	0	0	0	0	0	0	0	1	0	0	0	0	0	0	0	0	0	0	0
GCF_006233545.1	Phenotypic and Molecular Epidemiology of ESBL-, AmpC-, and Carbapenemase-Producing Escherichia coli in Northern and Eastern Europe	NOR4_72	GCA_006233545.1	SAMN11232919	Norway	North	Human	Unknown	2012	91	5298554	196484	7	50.46	F	3177	92	4	87	96	70	5	2	0	0	0	0	0	0	0	0	0	0	0	0	0	0	0	1	0	0	0	0	0	0	0	0	0	0
GCF_006233555.1	Phenotypic and Molecular Epidemiology of ESBL-, AmpC-, and Carbapenemase-Producing Escherichia coli in Northern and Eastern Europe	NOR4_71	GCA_006233555.1	SAMN11232918	Norway	North	Human	Unknown	2012	92	4861279	209386	8	50.71	D	394	21	35	61	52	5	5	4	0	0	0	0	0	0	0	0	0	0	0	0	0	0	0	0	0	0	0	0	1	0	0	0	0	0
GCF_006233665.1	Phenotypic and Molecular Epidemiology of ESBL-, AmpC-, and Carbapenemase-Producing Escherichia coli in Northern and Eastern Europe	NOR4_36	GCA_006233665.1	SAMN11232912	Norway	North	Human	Unknown	2012	133	5262444	137722	13	50.53	D	405	35	37	29	25	4	5	73	0	0	0	0	0	0	0	0	1	0	0	0	0	0	0	0	0	0	0	0	0	0	0	0	0	0
GCF_006233685.1	Phenotypic and Molecular Epidemiology of ESBL-, AmpC-, and Carbapenemase-Producing Escherichia coli in Northern and Eastern Europe	NOR4_35	GCA_006233685.1	SAMN11232911	Norway	North	Human	Unknown	2012	106	4987487	174642	9	50.52	B2	636	13	108	10	97	18	68	93	0	0	0	0	0	0	0	0	0	0	0	0	0	0	0	1	0	0	0	0	0	0	0	0	0	0
GCF_006233695.1	Phenotypic and Molecular Epidemiology of ESBL-, AmpC-, and Carbapenemase-Producing Escherichia coli in Northern and Eastern Europe	NOR4_28	GCA_006233695.1	SAMN11232910	Norway	North	Human	Unknown	2012	144	5081499	131228	12	50.87	B2	131	53	40	47	13	36	28	29	0	0	0	0	0	0	0	0	0	0	0	0	0	0	0	1	0	0	0	0	0	0	0	0	0	0
GCF_006233705.1	Phenotypic and Molecular Epidemiology of ESBL-, AmpC-, and Carbapenemase-Producing Escherichia coli in Northern and Eastern Europe	NOR4_24	GCA_006233705.1	SAMN11232909	Norway	North	Human	Unknown	2012	117	5139905	203905	7	50.51	F	648	92	4	87	96	70	58	2	0	0	0	0	0	0	0	0	0	0	0	0	0	0	0	1	0	0	0	0	0	0	0	0	0	0
GCF_006233905.1	Phenotypic and Molecular Epidemiology of ESBL-, AmpC-, and Carbapenemase-Producing Escherichia coli in Northern and Eastern Europe	NOR6_7	GCA_006233905.1	SAMN11232965	Norway	North	Human	Unknown	2012	102	5265202	233516	8	50.65	B2	131	53	40	47	13	36	28	29	0	0	0	0	0	0	0	0	0	0	0	0	0	0	0	1	0	0	0	0	0	0	0	0	0	0
GCF_006233915.1	Phenotypic and Molecular Epidemiology of ESBL-, AmpC-, and Carbapenemase-Producing Escherichia coli in Northern and Eastern Europe	NOR6_19	GCA_006233915.1	SAMN11232962	Norway	North	Human	Unknown	2012	83	4963984	191049	8	50.77	B2	131	53	40	47	13	36	28	29	0	0	0	0	0	0	0	0	0	0	0	0	0	0	0	0	0	0	1	0	0	0	0	0	0	0
GCF_006233925.1	Phenotypic and Molecular Epidemiology of ESBL-, AmpC-, and Carbapenemase-Producing Escherichia coli in Northern and Eastern Europe	NOR6_15	GCA_006233925.1	SAMN11232959	Norway	North	Human	Unknown	2012	111	5209958	218818	9	50.50	D	38	4	26	2	25	5	5	19	0	0	0	0	0	0	0	0	0	0	0	0	0	0	1	0	0	0	0	0	0	0	0	0	0	0
GCF_006233955.1	Phenotypic and Molecular Epidemiology of ESBL-, AmpC-, and Carbapenemase-Producing Escherichia coli in Northern and Eastern Europe	NOR5_74	GCA_006233955.1	SAMN11232952	Norway	North	Human	Unknown	2012	118	5238641	225595	8	50.66	B2	131	53	40	47	13	36	28	29	0	0	0	0	0	0	0	0	0	0	0	0	0	0	0	1	0	0	0	0	0	0	0	0	0	0
GCF_006234015.1	Phenotypic and Molecular Epidemiology of ESBL-, AmpC-, and Carbapenemase-Producing Escherichia coli in Northern and Eastern Europe	NOR5_66	GCA_006234015.1	SAMN11232947	Norway	North	Human	Unknown	2012	106	5137849	155319	11	50.58	D	38	4	26	2	25	5	5	19	0	0	0	0	0	0	0	0	0	0	0	0	0	1	0	0	0	0	0	0	0	0	0	0	0	0
GCF_006234055.1	Phenotypic and Molecular Epidemiology of ESBL-, AmpC-, and Carbapenemase-Producing Escherichia coli in Northern and Eastern Europe	NOR5_37	GCA_006234055.1	SAMN11232942	Norway	North	Human	Unknown	2012	128	4917830	158996	11	50.97	B2	131	53	40	47	13	36	28	29	0	0	0	0	0	0	0	0	0	0	0	0	0	0	0	0	0	0	1	0	0	0	0	0	0	0
GCF_006234065.1	Phenotypic and Molecular Epidemiology of ESBL-, AmpC-, and Carbapenemase-Producing Escherichia coli in Northern and Eastern Europe	NOR5_36	GCA_006234065.1	SAMN11232941	Norway	North	Human	Unknown	2012	120	5075659	209552	9	50.64	D	69	21	35	27	6	5	5	4	0	0	0	0	0	0	0	0	0	0	0	0	0	0	0	1	0	0	0	0	0	0	0	0	0	0
GCF_006234075.1	Phenotypic and Molecular Epidemiology of ESBL-, AmpC-, and Carbapenemase-Producing Escherichia coli in Northern and Eastern Europe	NOR5_35	GCA_006234075.1	SAMN11232940	Norway	North	Human	Unknown	2012	98	5155044	377589	6	50.80	D	69	21	35	27	6	5	5	4	0	0	0	0	0	0	0	0	0	0	0	0	0	0	1	0	0	0	0	0	0	0	0	0	0	0
GCF_006234135.1	Phenotypic and Molecular Epidemiology of ESBL-, AmpC-, and Carbapenemase-Producing Escherichia coli in Northern and Eastern Europe	NOR5_33	GCA_006234135.1	SAMN11232938	Norway	North	Human	Unknown	2012	130	4900417	115250	13	50.77	A	10	10	11	4	8	8	8	2	1	0	0	0	0	0	0	0	0	0	0	0	0	0	0	0	0	0	0	0	0	0	0	0	0	0
GCF_006234145.1	Phenotypic and Molecular Epidemiology of ESBL-, AmpC-, and Carbapenemase-Producing Escherichia coli in Northern and Eastern Europe	NOR5_34	GCA_006234145.1	SAMN11232939	Norway	North	Human	Unknown	2012	111	5227933	229357	7	50.76	B2	131	53	40	47	13	36	28	29	0	0	0	0	0	0	0	0	0	0	0	0	0	0	0	1	0	0	0	0	0	0	0	0	0	0
GCF_006234155.1	Phenotypic and Molecular Epidemiology of ESBL-, AmpC-, and Carbapenemase-Producing Escherichia coli in Northern and Eastern Europe	NOR5_15	GCA_006234155.1	SAMN11232929	Norway	North	Human	Unknown	2012	104	5176087	233408	8	50.75	B2	131	53	40	47	13	36	28	29	0	0	0	0	0	0	0	0	0	0	0	0	0	0	0	1	0	0	0	0	0	0	0	0	0	0
GCF_006234165.1	Phenotypic and Molecular Epidemiology of ESBL-, AmpC-, and Carbapenemase-Producing Escherichia coli in Northern and Eastern Europe	NOR5_10	GCA_006234165.1	SAMN11232926	Norway	North	Human	Unknown	2012	147	5245620	154097	10	50.77	D	69	21	35	27	6	5	5	4	0	0	0	0	0	0	0	0	0	0	0	0	0	0	1	0	0	0	0	0	0	0	0	0	0	0
GCF_006234175.1	Phenotypic and Molecular Epidemiology of ESBL-, AmpC-, and Carbapenemase-Producing Escherichia coli in Northern and Eastern Europe	NOR4_73	GCA_006234175.1	SAMN11232920	Norway	North	Human	Unknown	2012	91	5080068	237142	6	50.55	B2	1193	14	14	10	200	17	7	10	0	0	0	0	0	0	0	0	0	0	0	0	0	0	0	0	0	0	0	0	1	0	0	0	0	0
GCF_006234195.1	Phenotypic and Molecular Epidemiology of ESBL-, AmpC-, and Carbapenemase-Producing Escherichia coli in Northern and Eastern Europe	NOR4_61	GCA_006234195.1	SAMN11232915	Norway	North	Human	Unknown	2012	129	5178778	152551	12	50.54	D	778	4	26	10	25	5	5	19	1	0	0	0	0	0	0	0	0	0	0	0	0	0	0	0	0	0	0	0	0	0	0	0	0	0
GCF_006234245.1	Phenotypic and Molecular Epidemiology of ESBL-, AmpC-, and Carbapenemase-Producing Escherichia coli in Northern and Eastern Europe	NOR4_57	GCA_006234245.1	SAMN11232914	Norway	North	Human	Unknown	2012	158	5610877	151139	13	50.27	D	38	4	26	2	25	5	5	19	0	0	0	0	0	0	0	0	0	0	0	0	0	0	1	0	0	0	0	0	0	0	0	0	0	0
GCF_006234275.1	Phenotypic and Molecular Epidemiology of ESBL-, AmpC-, and Carbapenemase-Producing Escherichia coli in Northern and Eastern Europe	NOR2_56	GCA_006234275.1	SAMN11232905	Norway	North	Human	Unknown	2012	144	5134625	117544	11	50.71	D	69	21	35	27	6	5	5	4	0	0	0	0	0	0	0	0	1	0	0	0	0	0	0	0	0	0	0	0	0	0	0	0	0	0
GCF_006234315.1	Phenotypic and Molecular Epidemiology of ESBL-, AmpC-, and Carbapenemase-Producing Escherichia coli in Northern and Eastern Europe	NOR1_69	GCA_006234315.1	SAMN11232900	Norway	North	Human	Unknown	2012	95	5027181	182460	10	50.67	C	88	6	4	12	1	20	12	7	0	0	0	0	0	0	0	0	0	0	0	0	0	0	0	0	0	0	0	0	1	0	0	0	0	0
GCF_006234345.1	Phenotypic and Molecular Epidemiology of ESBL-, AmpC-, and Carbapenemase-Producing Escherichia coli in Northern and Eastern Europe	NOR1_59	GCA_006234345.1	SAMN11232899	Norway	North	Human	Unknown	2012	102	5093463	293105	6	50.69	B2	95	37	38	19	37	17	11	26	0	0	0	0	0	0	0	0	0	0	0	0	0	0	0	0	0	0	1	0	0	0	0	0	0	0
GCF_006234355.1	Phenotypic and Molecular Epidemiology of ESBL-, AmpC-, and Carbapenemase-Producing Escherichia coli in Northern and Eastern Europe	NOR1_20	GCA_006234355.1	SAMN11232898	Norway	North	Human	Unknown	2012	101	5243437	279538	7	50.46	F	648	92	4	87	96	70	58	2	0	0	0	0	0	0	0	0	0	0	0	0	0	0	0	1	0	0	0	0	0	0	0	0	0	0
GCF_006234565.1	Phenotypic and Molecular Epidemiology of ESBL-, AmpC-, and Carbapenemase-Producing Escherichia coli in Northern and Eastern Europe	LVSTRB83	GCA_006234565.1	SAMN11232886	Latvia	East	Human	Unknown	2012	152	5392480	196784	9	50.50	B2	1057	14	14	10	137	17	7	10	0	0	0	0	0	0	0	0	1	0	0	0	0	0	0	0	0	0	0	0	0	0	0	0	0	0
GCF_006234585.1	Phenotypic and Molecular Epidemiology of ESBL-, AmpC-, and Carbapenemase-Producing Escherichia coli in Northern and Eastern Europe	LVSTRB81	GCA_006234585.1	SAMN11232884	Latvia	East	Human	Unknown	2012	108	5126679	180121	10	50.92	B2	131	53	40	47	13	36	28	29	0	0	0	0	0	0	0	0	0	0	0	0	0	0	0	1	0	0	0	0	0	0	0	0	0	0
GCF_006234605.1	Phenotypic and Molecular Epidemiology of ESBL-, AmpC-, and Carbapenemase-Producing Escherichia coli in Northern and Eastern Europe	LVSTRB160	GCA_006234605.1	SAMN11232881	Latvia	East	Human	Unknown	2012	87	5354239	159923	10	50.47	F	624	92	4	87	96	70	58	91	1	0	0	0	0	0	0	0	0	0	0	0	0	0	0	0	0	0	0	0	0	0	0	0	0	0
GCF_006234615.1	Phenotypic and Molecular Epidemiology of ESBL-, AmpC-, and Carbapenemase-Producing Escherichia coli in Northern and Eastern Europe	LVSTRB157	GCA_006234615.1	SAMN11232880	Latvia	East	Human	Unknown	2012	73	5148070	399267	5	50.61	C	88	6	4	12	1	20	12	7	1	0	0	0	0	0	0	0	0	0	0	0	0	0	0	0	0	0	0	0	0	0	0	0	0	0
GCF_006234655.1	Phenotypic and Molecular Epidemiology of ESBL-, AmpC-, and Carbapenemase-Producing Escherichia coli in Northern and Eastern Europe	LVSTRB156	GCA_006234655.1	SAMN11232879	Latvia	East	Human	Unknown	2012	81	4978590	165570	10	50.66	B1	212	6	29	4	18	11	8	6	0	0	0	0	0	0	0	0	0	0	0	0	0	0	0	1	0	0	0	0	0	0	0	0	0	0
GCF_006234755.1	Phenotypic and Molecular Epidemiology of ESBL-, AmpC-, and Carbapenemase-Producing Escherichia coli in Northern and Eastern Europe	LVSTRB145	GCA_006234755.1	SAMN11232874	Latvia	East	Human	Unknown	2012	115	5185864	200194	9	50.74	B2	131	53	40	47	13	36	28	29	0	0	0	0	0	0	0	0	0	0	0	0	0	0	0	1	0	0	0	0	0	0	0	0	0	0
GCF_006234765.1	Phenotypic and Molecular Epidemiology of ESBL-, AmpC-, and Carbapenemase-Producing Escherichia coli in Northern and Eastern Europe	LVSTRB144	GCA_006234765.1	SAMN11232873	Latvia	East	Human	Unknown	2012	86	5061049	200273	9	50.79	B2	131	53	40	47	13	36	28	29	0	0	0	0	0	0	0	0	0	0	0	0	0	0	0	1	0	0	0	0	0	0	0	0	0	0
GCF_006234795.1	Phenotypic and Molecular Epidemiology of ESBL-, AmpC-, and Carbapenemase-Producing Escherichia coli in Northern and Eastern Europe	LVSTRB140	GCA_006234795.1	SAMN11232870	Latvia	East	Human	Unknown	2012	86	5141419	229408	8	50.78	B2	131	53	40	47	13	36	28	29	0	0	0	0	0	0	0	0	0	0	0	0	0	0	0	1	0	0	0	0	0	0	0	0	0	0
GCF_006234815.1	Phenotypic and Molecular Epidemiology of ESBL-, AmpC-, and Carbapenemase-Producing Escherichia coli in Northern and Eastern Europe	LVSTRB139	GCA_006234815.1	SAMN11232869	Latvia	East	Human	Unknown	2012	82	5159435	242461	8	50.73	B2	131	53	40	47	13	36	28	29	0	0	0	0	0	0	0	0	0	0	0	0	0	0	0	1	0	0	0	0	0	0	0	0	0	0
GCF_006234905.1	Phenotypic and Molecular Epidemiology of ESBL-, AmpC-, and Carbapenemase-Producing Escherichia coli in Northern and Eastern Europe	LVSTRB119	GCA_006234905.1	SAMN11232861	Latvia	East	Human	Unknown	2012	72	5524098	346373	6	50.34	D	393	18	106	17	6	5	5	4	0	0	0	0	0	0	0	0	0	0	0	0	0	0	0	1	0	0	0	0	0	0	0	0	0	0
GCF_006234975.1	Phenotypic and Molecular Epidemiology of ESBL-, AmpC-, and Carbapenemase-Producing Escherichia coli in Northern and Eastern Europe	LVSTRB112	GCA_006234975.1	SAMN11232856	Latvia	East	Human	Unknown	2012	132	5052172	148750	13	50.46	A	93	6	11	4	10	7	8	6	1	0	0	0	0	0	0	0	0	0	0	0	0	0	0	0	0	0	0	0	0	0	0	0	0	0
GCF_006234985.1	Phenotypic and Molecular Epidemiology of ESBL-, AmpC-, and Carbapenemase-Producing Escherichia coli in Northern and Eastern Europe	LVSTRB115	GCA_006234985.1	SAMN11232857	Latvia	East	Human	Unknown	2012	109	5083589	233518	7	50.73	B2	131	53	40	47	13	36	28	29	1	0	0	0	0	0	0	0	0	0	0	0	0	0	0	0	0	0	0	0	0	0	0	0	0	0
GCF_006235065.1	Phenotypic and Molecular Epidemiology of ESBL-, AmpC-, and Carbapenemase-Producing Escherichia coli in Northern and Eastern Europe	LVSTRB105	GCA_006235065.1	SAMN11232851	Latvia	East	Human	Unknown	2012	90	5020244	229324	8	50.77	B2	131	53	40	47	13	36	28	29	0	0	0	0	0	0	0	0	0	0	0	0	0	0	1	0	0	0	0	0	0	0	0	0	0	0
GCF_006235115.1	Phenotypic and Molecular Epidemiology of ESBL-, AmpC-, and Carbapenemase-Producing Escherichia coli in Northern and Eastern Europe	LVNMSB184	GCA_006235115.1	SAMN11232846	Latvia	East	Human	Unknown	2012	81	5004366	233524	7	50.77	B2	131	53	40	47	13	36	28	29	0	0	0	0	0	0	0	0	0	0	0	0	0	0	1	0	0	0	0	0	0	0	0	0	0	0
GCF_006235125.1	Phenotypic and Molecular Epidemiology of ESBL-, AmpC-, and Carbapenemase-Producing Escherichia coli in Northern and Eastern Europe	LVNMSB183	GCA_006235125.1	SAMN11232845	Latvia	East	Human	Unknown	2012	84	4976481	158240	10	50.49	B1	359	43	41	15	90	11	8	6	0	0	0	0	0	0	0	0	1	0	0	0	0	0	0	0	0	0	0	0	0	0	0	0	0	0
GCF_006235135.1	Phenotypic and Molecular Epidemiology of ESBL-, AmpC-, and Carbapenemase-Producing Escherichia coli in Northern and Eastern Europe	LVNMSB185	GCA_006235135.1	SAMN11232847	Latvia	East	Human	Unknown	2012	68	5172496	257090	7	50.75	B2	131	53	40	47	13	36	28	29	0	0	0	0	0	0	0	0	0	0	0	0	0	0	0	1	0	0	0	0	0	0	0	0	0	0
GCF_006235155.1	Phenotypic and Molecular Epidemiology of ESBL-, AmpC-, and Carbapenemase-Producing Escherichia coli in Northern and Eastern Europe	LVNMSB181	GCA_006235155.1	SAMN11232843	Latvia	East	Human	Unknown	2012	102	5356495	168731	11	50.45	D	405	35	37	29	25	4	5	73	0	0	0	0	0	0	0	0	0	0	0	0	0	0	0	1	0	0	0	0	0	0	0	0	0	0
GCF_006235185.1	Phenotypic and Molecular Epidemiology of ESBL-, AmpC-, and Carbapenemase-Producing Escherichia coli in Northern and Eastern Europe	LVNMSB179	GCA_006235185.1	SAMN11232841	Latvia	East	Human	Unknown	2012	111	5155765	118868	14	50.44	B1	156	6	29	32	16	11	8	44	0	0	0	0	0	0	0	0	1	0	0	0	0	0	0	0	0	0	0	0	0	0	0	0	0	0
GCF_006235235.1	Phenotypic and Molecular Epidemiology of ESBL-, AmpC-, and Carbapenemase-Producing Escherichia coli in Northern and Eastern Europe	LVNMSB177	GCA_006235235.1	SAMN11232839	Latvia	East	Human	Unknown	2012	81	5245159	164643	10	50.75	B2	131	53	40	47	13	36	28	29	0	0	0	0	0	0	0	0	0	0	0	0	0	0	0	1	0	0	0	0	0	0	0	0	0	0
GCF_006235245.1	Phenotypic and Molecular Epidemiology of ESBL-, AmpC-, and Carbapenemase-Producing Escherichia coli in Northern and Eastern Europe	LVNMSB176	GCA_006235245.1	SAMN11232838	Latvia	East	Human	Unknown	2012	89	5119326	258389	7	50.65	B2	131	53	40	47	13	36	28	29	0	0	0	0	0	0	0	0	0	0	0	0	0	0	0	1	0	0	0	0	0	0	0	0	0	0
GCF_006235325.1	Phenotypic and Molecular Epidemiology of ESBL-, AmpC-, and Carbapenemase-Producing Escherichia coli in Northern and Eastern Europe	LVNMSB171	GCA_006235325.1	SAMN11232834	Latvia	East	Human	Unknown	2012	80	5131289	329348	6	50.74	B2	131	53	40	47	13	36	28	29	0	0	0	0	0	0	0	0	0	0	0	0	0	0	0	1	0	0	0	0	0	0	0	0	0	0
GCF_006235345.1	Phenotypic and Molecular Epidemiology of ESBL-, AmpC-, and Carbapenemase-Producing Escherichia coli in Northern and Eastern Europe	LVNMSB164	GCA_006235345.1	SAMN11232829	Latvia	East	Human	Unknown	2012	110	4962625	122599	15	50.64	A	361	10	99	5	91	8	7	2	0	0	0	0	0	0	0	0	0	0	0	0	0	0	0	1	0	0	0	0	0	0	0	0	0	0
GCF_006235385.1	Phenotypic and Molecular Epidemiology of ESBL-, AmpC-, and Carbapenemase-Producing Escherichia coli in Northern and Eastern Europe	LVNMSB163	GCA_006235385.1	SAMN11232828	Latvia	East	Human	Unknown	2012	96	5015338	136538	10	50.74	B1	58	6	4	4	16	24	8	14	0	0	0	0	0	0	0	0	1	0	0	0	0	0	0	0	0	0	0	0	0	0	0	0	0	0
GCF_006235575.1	Phenotypic and Molecular Epidemiology of ESBL-, AmpC-, and Carbapenemase-Producing Escherichia coli in Northern and Eastern Europe	LVEASB41	GCA_006235575.1	SAMN11232807	Latvia	East	Human	Unknown	2012	76	5054493	247078	7	50.75	B2	131	53	40	47	13	36	28	29	0	0	0	0	0	0	0	0	0	0	0	0	0	0	0	1	0	0	0	0	0	0	0	0	0	0
GCF_006235595.1	Phenotypic and Molecular Epidemiology of ESBL-, AmpC-, and Carbapenemase-Producing Escherichia coli in Northern and Eastern Europe	LVEASB39	GCA_006235595.1	SAMN11232805	Latvia	East	Human	Unknown	2012	102	4933502	114351	14	50.64	A	1429	6	4	109	1	8	8	6	0	0	0	0	0	0	0	0	0	0	0	0	0	0	0	1	0	0	0	0	0	0	0	0	0	0
GCF_006235635.1	Phenotypic and Molecular Epidemiology of ESBL-, AmpC-, and Carbapenemase-Producing Escherichia coli in Northern and Eastern Europe	LVEASB54	GCA_006235635.1	SAMN11232815	Latvia	East	Human	Unknown	2012	242	4896946	72252	22	51.32	B2	131	53	40	47	13	36	28	29	0	0	0	0	0	0	0	0	0	0	0	0	0	0	0	1	0	0	0	0	0	0	0	0	0	0
GCF_006235655.1	Phenotypic and Molecular Epidemiology of ESBL-, AmpC-, and Carbapenemase-Producing Escherichia coli in Northern and Eastern Europe	LVEASB53	GCA_006235655.1	SAMN11232814	Latvia	East	Human	Unknown	2012	115	5173313	196522	8	50.79	B2	131	53	40	47	13	36	28	29	0	0	0	0	0	0	0	0	0	0	0	0	0	0	0	1	0	0	0	0	0	0	0	0	0	0
GCF_006235665.1	Phenotypic and Molecular Epidemiology of ESBL-, AmpC-, and Carbapenemase-Producing Escherichia coli in Northern and Eastern Europe	LVEASB5	GCA_006235665.1	SAMN11232813	Latvia	East	Human	Unknown	2012	82	5002275	220633	6	50.85	B2	131	53	40	47	13	36	28	29	0	0	0	0	0	0	0	0	0	0	0	0	0	0	0	1	0	0	0	0	0	0	0	0	0	0
GCF_006235675.1	Phenotypic and Molecular Epidemiology of ESBL-, AmpC-, and Carbapenemase-Producing Escherichia coli in Northern and Eastern Europe	LVEASB28	GCA_006235675.1	SAMN11232802	Latvia	East	Human	Unknown	2012	75	5042935	347260	6	50.78	B2	131	53	40	47	13	36	28	29	0	0	0	0	0	0	0	0	0	0	0	0	0	0	0	1	0	0	0	0	0	0	0	0	0	0
GCF_006235775.1	Phenotypic and Molecular Epidemiology of ESBL-, AmpC-, and Carbapenemase-Producing Escherichia coli in Northern and Eastern Europe	LVEASB12	GCA_006235775.1	SAMN11232790	Latvia	East	Human	Unknown	2012	63	5043996	285534	5	50.58	B2	1193	14	14	10	200	17	7	10	0	0	0	0	0	0	0	0	0	0	0	0	0	0	1	0	0	0	0	0	0	0	0	0	0	0
GCF_006235885.1	Phenotypic and Molecular Epidemiology of ESBL-, AmpC-, and Carbapenemase-Producing Escherichia coli in Northern and Eastern Europe	LTVUHB43	GCA_006235885.1	SAMN11232783	Lithuania	East	Human	Unknown	2012	83	5103850	161445	8	50.69	G	117	20	45	41	43	5	32	2	0	0	0	0	0	0	0	0	1	0	0	0	0	0	0	0	0	0	0	0	0	0	0	0	0	0
GCF_006235895.1	Phenotypic and Molecular Epidemiology of ESBL-, AmpC-, and Carbapenemase-Producing Escherichia coli in Northern and Eastern Europe	LTVUHB51	GCA_006235895.1	SAMN11232785	Lithuania	East	Human	Unknown	2012	80	5097185	225755	6	50.76	B2	131	53	40	47	13	36	28	29	0	0	0	0	0	0	0	0	0	0	0	0	0	0	0	1	0	0	0	0	0	0	0	0	0	0
GCF_006235905.1	Phenotypic and Molecular Epidemiology of ESBL-, AmpC-, and Carbapenemase-Producing Escherichia coli in Northern and Eastern Europe	LTVUHB41	GCA_006235905.1	SAMN11232781	Lithuania	East	Human	Unknown	2012	132	4965776	142886	12	50.69	A	167	10	11	4	8	8	13	2	0	0	0	0	0	0	0	0	0	0	0	0	0	0	0	1	0	0	0	0	0	0	0	0	0	0
GCF_006235975.1	Phenotypic and Molecular Epidemiology of ESBL-, AmpC-, and Carbapenemase-Producing Escherichia coli in Northern and Eastern Europe	LTSIAB79	GCA_006235975.1	SAMN11232775	Lithuania	East	Human	Unknown	2012	58	5176696	393692	6	50.52	B2	12	13	13	9	13	16	10	9	0	0	0	0	0	0	0	0	0	0	0	0	0	0	0	1	0	0	0	0	0	0	0	0	0	0
GCF_006235985.1	Phenotypic and Molecular Epidemiology of ESBL-, AmpC-, and Carbapenemase-Producing Escherichia coli in Northern and Eastern Europe	LTSIAB80	GCA_006235985.1	SAMN11232776	Lithuania	East	Human	Unknown	2012	73	4958966	158940	8	50.76	B2	131	53	40	47	13	36	28	29	0	0	0	0	0	0	0	0	0	0	0	0	0	0	1	0	0	0	0	0	0	0	0	0	0	0
GCF_006235995.1	Phenotypic and Molecular Epidemiology of ESBL-, AmpC-, and Carbapenemase-Producing Escherichia coli in Northern and Eastern Europe	LTSIAB95	GCA_006235995.1	SAMN11232779	Lithuania	East	Human	Unknown	2012	142	4855660	96881	15	50.74	A	3014	303	41	1	8	8	8	6	1	0	0	0	0	0	0	0	0	0	0	0	0	0	0	0	0	1	0	0	0	0	0	0	0	0
GCF_006236005.1	Phenotypic and Molecular Epidemiology of ESBL-, AmpC-, and Carbapenemase-Producing Escherichia coli in Northern and Eastern Europe	LTSIAB76	GCA_006236005.1	SAMN11232773	Lithuania	East	Human	Unknown	2012	86	5227045	148245	11	50.64	D	405	35	37	29	25	4	5	73	0	0	0	0	0	0	0	0	0	0	0	0	0	0	0	1	0	0	0	0	0	0	0	0	0	0
GCF_006236035.1	Phenotypic and Molecular Epidemiology of ESBL-, AmpC-, and Carbapenemase-Producing Escherichia coli in Northern and Eastern Europe	LTSIAB78	GCA_006236035.1	SAMN11232774	Lithuania	East	Human	Unknown	2012	103	5327120	241272	7	50.28	F	354	85	88	78	29	59	58	62	1	0	0	0	0	0	0	0	0	0	0	0	0	0	0	0	0	0	0	0	0	0	0	0	0	0
GCF_006236075.1	Phenotypic and Molecular Epidemiology of ESBL-, AmpC-, and Carbapenemase-Producing Escherichia coli in Northern and Eastern Europe	LTSIAB129	GCA_006236075.1	SAMN11232769	Lithuania	East	Human	Unknown	2012	87	5072294	217882	7	50.69	A	10	10	11	4	8	8	8	2	0	0	0	0	0	0	0	0	1	0	0	0	0	0	0	0	0	0	0	0	0	0	0	0	0	0
GCF_006236095.1	Phenotypic and Molecular Epidemiology of ESBL-, AmpC-, and Carbapenemase-Producing Escherichia coli in Northern and Eastern Europe	LTSIAB108	GCA_006236095.1	SAMN11232764	Lithuania	East	Human	Unknown	2012	64	4971738	339615	5	50.78	B2	131	53	40	47	13	36	28	29	0	0	0	0	0	0	0	0	0	0	0	0	0	0	1	0	0	0	0	0	0	0	0	0	0	0
GCF_006236105.1	Phenotypic and Molecular Epidemiology of ESBL-, AmpC-, and Carbapenemase-Producing Escherichia coli in Northern and Eastern Europe	LTSIAB71	GCA_006236105.1	SAMN11232772	Lithuania	East	Human	Unknown	2012	53	5127666	367256	5	50.42	B2	131	53	40	47	13	36	28	29	0	1	0	0	0	0	0	0	0	0	0	0	0	0	0	0	0	0	0	0	0	0	0	0	0	0
GCF_006236115.1	Phenotypic and Molecular Epidemiology of ESBL-, AmpC-, and Carbapenemase-Producing Escherichia coli in Northern and Eastern Europe	LTSIAB126	GCA_006236115.1	SAMN11232768	Lithuania	East	Human	Unknown	2012	142	4900497	134724	10	50.67	A	3997	10	11	4	8	20	8	7	0	0	0	0	0	0	0	0	0	0	1	0	0	0	0	0	0	0	0	0	0	0	0	0	0	0
GCF_006236185.1	Phenotypic and Molecular Epidemiology of ESBL-, AmpC-, and Carbapenemase-Producing Escherichia coli in Northern and Eastern Europe	LTCUHB7	GCA_006236185.1	SAMN11232760	Lithuania	East	Human	Unknown	2012	139	5018293	109533	15	50.48	A	10	10	11	4	8	8	8	2	1	0	0	0	0	0	0	0	0	0	0	0	0	0	0	0	0	0	0	0	0	0	0	0	0	0
GCF_006236205.1	Phenotypic and Molecular Epidemiology of ESBL-, AmpC-, and Carbapenemase-Producing Escherichia coli in Northern and Eastern Europe	LTCUHB4	GCA_006236205.1	SAMN11232757	Lithuania	East	Human	Unknown	2012	146	5295519	120482	12	50.51	D	69	21	35	27	6	5	5	4	0	0	0	0	0	0	0	0	0	0	0	0	0	0	1	0	0	0	0	0	0	0	0	0	0	0
GCF_006236245.1	Phenotypic and Molecular Epidemiology of ESBL-, AmpC-, and Carbapenemase-Producing Escherichia coli in Northern and Eastern Europe	LTCUHB3	GCA_006236245.1	SAMN11232756	Lithuania	East	Human	Unknown	2012	122	5155337	150802	10	50.47	D	9692	62	100	17	31	838	5	4	0	0	0	0	0	0	0	0	0	0	0	0	0	0	0	1	0	0	0	0	0	0	0	0	0	0
GCF_006236265.1	Phenotypic and Molecular Epidemiology of ESBL-, AmpC-, and Carbapenemase-Producing Escherichia coli in Northern and Eastern Europe	LTCUHB11	GCA_006236265.1	SAMN11232754	Lithuania	East	Human	Unknown	2012	84	5177999	359225	5	50.58	B2	95	37	38	19	37	17	11	26	1	0	0	0	0	0	0	0	0	0	0	0	0	0	0	0	0	0	0	0	0	0	0	0	0	0
GCF_006236295.1	Phenotypic and Molecular Epidemiology of ESBL-, AmpC-, and Carbapenemase-Producing Escherichia coli in Northern and Eastern Europe	NOR2_48	GCA_006236295.1	SAMN11232904	Norway	North	Human	Unknown	2012	94	5110491	217475	7	50.72	B2	131	53	40	47	13	36	28	29	0	0	0	0	0	0	0	0	0	0	0	0	0	0	0	1	0	0	0	0	0	0	0	0	0	0
GCF_006236345.1	Phenotypic and Molecular Epidemiology of ESBL-, AmpC-, and Carbapenemase-Producing Escherichia coli in Northern and Eastern Europe	NOR12_54	GCA_006236345.1	SAMN11232902	Norway	North	Human	Unknown	2012	108	5152196	191049	10	50.76	B2	131	53	40	47	13	36	28	29	0	0	0	0	0	0	0	0	0	0	0	0	0	0	0	1	0	0	0	0	0	0	0	0	0	0
GCF_006236395.1	Phenotypic and Molecular Epidemiology of ESBL-, AmpC-, and Carbapenemase-Producing Escherichia coli in Northern and Eastern Europe	LVSTRB79	GCA_006236395.1	SAMN11232883	Latvia	East	Human	Unknown	2012	94	5124185	233453	7	50.74	B2	131	53	40	47	13	36	28	29	0	0	0	0	0	0	0	0	0	0	0	0	0	0	0	1	0	0	0	0	0	0	0	0	0	0
GCF_006236455.1	Phenotypic and Molecular Epidemiology of ESBL-, AmpC-, and Carbapenemase-Producing Escherichia coli in Northern and Eastern Europe	LVSTRB142	GCA_006236455.1	SAMN11232872	Latvia	East	Human	Unknown	2012	99	5182510	211234	8	50.59	A	69	21	35	27	6	5	5	4	1	0	0	0	0	0	0	0	0	0	0	0	0	0	0	0	0	0	0	0	0	0	0	0	0	0
GCF_006236465.1	Phenotypic and Molecular Epidemiology of ESBL-, AmpC-, and Carbapenemase-Producing Escherichia coli in Northern and Eastern Europe	LVSTRB147	GCA_006236465.1	SAMN11232875	Latvia	East	Human	Unknown	2012	100	5179360	300550	7	50.67	B2	131	53	40	47	13	36	28	29	0	0	0	0	0	0	0	0	0	0	0	0	0	0	0	1	0	0	0	0	0	0	0	0	0	0
GCF_006236475.1	Phenotypic and Molecular Epidemiology of ESBL-, AmpC-, and Carbapenemase-Producing Escherichia coli in Northern and Eastern Europe	LVSTRB125	GCA_006236475.1	SAMN11232865	Latvia	East	Human	Unknown	2012	68	4912579	316494	5	50.54	F	1722	101	4	97	29	70	158	2	0	0	0	0	0	0	0	0	0	0	0	0	0	0	0	0	0	0	0	0	0	0	0	0	0	0
GCF_006236565.1	Phenotypic and Molecular Epidemiology of ESBL-, AmpC-, and Carbapenemase-Producing Escherichia coli in Northern and Eastern Europe	LVSTRB117	GCA_006236565.1	SAMN11232859	Latvia	East	Human	Unknown	2012	77	5094485	300790	6	50.78	B2	131	53	40	47	13	36	28	29	0	0	0	0	0	0	0	0	0	0	0	0	0	0	0	1	0	0	0	0	0	0	0	0	0	0
GCF_006236595.1	Phenotypic and Molecular Epidemiology of ESBL-, AmpC-, and Carbapenemase-Producing Escherichia coli in Northern and Eastern Europe	LVSTRB103	GCA_006236595.1	SAMN11232850	Latvia	East	Human	Unknown	2012	160	5185902	154584	11	50.62	G	117	20	45	41	43	5	32	2	1	0	0	0	0	0	0	0	0	0	0	0	0	0	0	0	0	0	0	0	0	0	0	0	0	0
GCF_006236605.1	Phenotypic and Molecular Epidemiology of ESBL-, AmpC-, and Carbapenemase-Producing Escherichia coli in Northern and Eastern Europe	LVSTRB101	GCA_006236605.1	SAMN11232848	Latvia	East	Human	Unknown	2012	109	5086974	273468	5	50.56	B2	95	37	38	19	37	17	11	26	1	0	0	0	0	0	0	0	0	0	0	0	0	0	0	0	0	0	0	0	0	0	0	0	0	0
GCF_006236635.1	Phenotypic and Molecular Epidemiology of ESBL-, AmpC-, and Carbapenemase-Producing Escherichia coli in Northern and Eastern Europe	LVNMSB180	GCA_006236635.1	SAMN11232842	Latvia	East	Human	Unknown	2012	61	5044772	329677	5	50.78	B2	131	53	40	47	13	36	28	29	0	0	0	0	0	0	0	0	0	0	0	0	0	0	0	1	0	0	0	0	0	0	0	0	0	0
GCF_006236695.1	Phenotypic and Molecular Epidemiology of ESBL-, AmpC-, and Carbapenemase-Producing Escherichia coli in Northern and Eastern Europe	LVNMSB167	GCA_006236695.1	SAMN11232830	Latvia	East	Human	Unknown	2012	81	5120023	241138	8	50.58	F	354	85	88	78	29	59	58	62	0	0	0	0	0	0	0	0	0	0	0	0	0	0	0	0	0	0	1	0	0	0	0	0	0	0
GCF_006236705.1	Phenotypic and Molecular Epidemiology of ESBL-, AmpC-, and Carbapenemase-Producing Escherichia coli in Northern and Eastern Europe	LVNMSB170	GCA_006236705.1	SAMN11232833	Latvia	East	Human	Unknown	2012	63	5082425	380885	5	50.58	B2	141	13	52	10	14	17	25	17	0	0	0	0	0	0	0	0	0	0	1	0	0	0	0	0	0	0	0	0	0	0	0	0	0	0
GCF_006236795.1	Phenotypic and Molecular Epidemiology of ESBL-, AmpC-, and Carbapenemase-Producing Escherichia coli in Northern and Eastern Europe	LVEASB40	GCA_006236795.1	SAMN11232806	Latvia	East	Human	Unknown	2012	93	4920032	127521	12	50.70	A	3205	274	7	1	1	8	8	6	0	0	0	0	0	0	0	0	0	0	0	0	0	0	0	1	0	0	0	0	0	0	0	0	0	0
GCF_006236805.1	Phenotypic and Molecular Epidemiology of ESBL-, AmpC-, and Carbapenemase-Producing Escherichia coli in Northern and Eastern Europe	LVEASB42	GCA_006236805.1	SAMN11232808	Latvia	East	Human	Unknown	2012	102	5064201	196868	10	50.79	B2	131	53	40	47	13	36	28	29	0	0	0	0	0	0	0	0	0	0	0	0	0	0	0	1	0	0	0	0	0	0	0	0	0	0
GCF_006236835.1	Phenotypic and Molecular Epidemiology of ESBL-, AmpC-, and Carbapenemase-Producing Escherichia coli in Northern and Eastern Europe	LVEASB3	GCA_006236835.1	SAMN11232803	Latvia	East	Human	Unknown	2012	129	5245253	111597	17	50.38	B1	453	99	6	33	33	24	8	7	0	0	0	0	0	0	0	0	0	0	0	0	0	0	0	1	0	0	0	0	0	0	0	0	0	0
GCF_006236885.1	Phenotypic and Molecular Epidemiology of ESBL-, AmpC-, and Carbapenemase-Producing Escherichia coli in Northern and Eastern Europe	LVEASB24	GCA_006236885.1	SAMN11232799	Latvia	East	Human	Unknown	2012	101	5223664	242851	6	50.40	F	648	92	4	87	96	70	58	2	0	0	0	0	0	0	0	0	0	0	0	0	0	0	0	1	0	0	0	0	0	0	0	0	0	0
GCF_006236905.1	Phenotypic and Molecular Epidemiology of ESBL-, AmpC-, and Carbapenemase-Producing Escherichia coli in Northern and Eastern Europe	LVEASB19	GCA_006236905.1	SAMN11232795	Latvia	East	Human	Unknown	2012	103	5105201	206704	9	50.74	B2	131	53	40	47	13	36	28	29	0	0	0	0	0	0	0	0	0	0	0	0	0	0	0	1	0	0	0	0	0	0	0	0	0	0
GCF_006236965.1	Phenotypic and Molecular Epidemiology of ESBL-, AmpC-, and Carbapenemase-Producing Escherichia coli in Northern and Eastern Europe	LVEASB15	GCA_006236965.1	SAMN11232793	Latvia	East	Human	Unknown	2012	102	5101316	180056	9	50.73	B2	131	53	40	47	13	36	28	29	0	0	0	0	0	0	0	0	0	0	0	0	0	0	0	1	0	0	0	0	0	0	0	0	0	0
GCF_006236995.1	Phenotypic and Molecular Epidemiology of ESBL-, AmpC-, and Carbapenemase-Producing Escherichia coli in Northern and Eastern Europe	LVEASB10	GCA_006236995.1	SAMN11232788	Latvia	East	Human	Unknown	2012	114	5220707	229587	8	50.70	B2	131	53	40	47	13	36	28	29	0	0	0	0	0	0	0	0	0	0	0	0	0	0	0	1	0	0	0	0	0	0	0	0	0	0
GCF_006237005.1	Phenotypic and Molecular Epidemiology of ESBL-, AmpC-, and Carbapenemase-Producing Escherichia coli in Northern and Eastern Europe	LTVUHB46	GCA_006237005.1	SAMN11232784	Lithuania	East	Human	Unknown	2012	117	4827032	153940	10	50.77	A	167	10	11	4	8	8	13	2	0	0	0	0	0	0	0	0	0	0	0	0	0	0	0	1	0	0	0	0	0	0	0	0	0	0
GCF_006237045.1	Phenotypic and Molecular Epidemiology of ESBL-, AmpC-, and Carbapenemase-Producing Escherichia coli in Northern and Eastern Europe	LTVUHB37	GCA_006237045.1	SAMN11232780	Lithuania	East	Human	Unknown	2012	92	4974873	125061	12	50.66	C	23	6	4	12	1	20	13	7	0	0	0	0	0	0	0	0	0	0	0	0	0	0	0	0	0	0	0	1	0	0	0	0	0	0
GCF_006237055.1	Phenotypic and Molecular Epidemiology of ESBL-, AmpC-, and Carbapenemase-Producing Escherichia coli in Northern and Eastern Europe	LTSIAB84	GCA_006237055.1	SAMN11232778	Lithuania	East	Human	Unknown	2012	77	5055113	261880	7	50.79	B2	131	53	40	47	13	36	28	29	0	0	0	0	0	0	0	0	0	0	0	0	0	0	1	0	0	0	0	0	0	0	0	0	0	0
GCF_006237075.1	Phenotypic and Molecular Epidemiology of ESBL-, AmpC-, and Carbapenemase-Producing Escherichia coli in Northern and Eastern Europe	LTSIAB118	GCA_006237075.1	SAMN11232767	Lithuania	East	Human	Unknown	2012	64	4942943	265487	6	50.74	B2	131	53	40	47	13	36	28	29	0	0	0	0	0	0	0	0	0	0	0	0	0	0	1	0	0	0	0	0	0	0	0	0	0	0
GCF_006237085.1	Phenotypic and Molecular Epidemiology of ESBL-, AmpC-, and Carbapenemase-Producing Escherichia coli in Northern and Eastern Europe	LTSIAB134	GCA_006237085.1	SAMN11232771	Lithuania	East	Human	Unknown	2012	90	5238638	371290	5	50.60	B2	131	53	40	47	13	36	28	29	0	0	0	0	0	0	0	0	0	0	0	0	0	0	0	1	0	0	0	0	0	0	0	0	0	0
GCF_006237135.1	Phenotypic and Molecular Epidemiology of ESBL-, AmpC-, and Carbapenemase-Producing Escherichia coli in Northern and Eastern Europe	LTSIAB103	GCA_006237135.1	SAMN11232763	Lithuania	East	Human	Unknown	2012	73	5121967	250209	7	50.73	B2	131	53	40	47	13	36	28	29	0	0	0	0	0	0	0	0	0	0	0	0	0	0	1	0	0	0	0	0	0	0	0	0	0	0
GCF_006237155.1	Phenotypic and Molecular Epidemiology of ESBL-, AmpC-, and Carbapenemase-Producing Escherichia coli in Northern and Eastern Europe	LTCUHB9	GCA_006237155.1	SAMN11232762	Lithuania	East	Human	Unknown	2012	89	5034450	347685	6	50.54	B2	141	13	52	10	14	17	25	17	0	0	0	0	0	0	0	0	0	0	0	0	0	0	0	1	0	0	0	0	0	0	0	0	0	0
GCF_006237165.1	Phenotypic and Molecular Epidemiology of ESBL-, AmpC-, and Carbapenemase-Producing Escherichia coli in Northern and Eastern Europe	LTSIAB113	GCA_006237165.1	SAMN11232765	Lithuania	East	Human	Unknown	2012	106	4818784	124958	12	50.59	A	744	10	11	135	8	8	8	2	0	0	0	0	0	0	0	0	0	0	0	0	0	0	1	0	0	0	0	0	0	0	0	0	0	0
GCF_006237175.1	Phenotypic and Molecular Epidemiology of ESBL-, AmpC-, and Carbapenemase-Producing Escherichia coli in Northern and Eastern Europe	LTCUHB6	GCA_006237175.1	SAMN11232759	Lithuania	East	Human	Unknown	2012	91	5078867	225624	8	50.79	B2	131	53	40	47	13	36	28	29	0	0	0	0	0	0	0	0	0	0	0	0	0	0	0	1	0	0	0	0	0	0	0	0	0	0
GCF_006237235.1	Phenotypic and Molecular Epidemiology of ESBL-, AmpC-, and Carbapenemase-Producing Escherichia coli in Northern and Eastern Europe	LTCUHB10	GCA_006237235.1	SAMN11232753	Lithuania	East	Human	Unknown	2012	92	5138251	202986	9	50.69	B2	131	53	40	47	13	36	28	29	0	0	0	0	0	0	0	0	0	0	0	0	0	0	0	1	0	0	0	0	0	0	0	0	0	0
GCF_006237255.1	Phenotypic and Molecular Epidemiology of ESBL-, AmpC-, and Carbapenemase-Producing Escherichia coli in Northern and Eastern Europe	LTCUHB1	GCA_006237255.1	SAMN11232752	Lithuania	East	Human	Unknown	2012	95	4811145	137363	12	50.57	A	10	10	11	4	8	8	8	2	0	0	0	0	1	0	0	0	0	0	0	0	0	0	0	0	0	0	0	0	0	0	0	0	0	0
GCF_006237405.1	Phenotypic and Molecular Epidemiology of ESBL-, AmpC-, and Carbapenemase-Producing Escherichia coli in Northern and Eastern Europe	EETUKB190	GCA_006237405.1	SAMN11232740	Estonia	East	Human	Unknown	2012	82	4989172	190778	10	50.77	B2	131	53	40	47	13	36	28	29	0	0	0	0	0	0	0	0	0	0	0	0	0	0	1	0	0	0	0	0	0	0	0	0	0	0
GCF_006237495.1	Phenotypic and Molecular Epidemiology of ESBL-, AmpC-, and Carbapenemase-Producing Escherichia coli in Northern and Eastern Europe	EETUKB174	GCA_006237495.1	SAMN11232730	Estonia	East	Human	Unknown	2012	105	5041838	176783	10	50.65	B1	58	6	4	4	16	24	8	14	0	0	0	0	1	0	0	0	0	0	0	0	0	0	0	0	0	0	0	0	0	0	0	0	0	0
GCF_006237575.1	Phenotypic and Molecular Epidemiology of ESBL-, AmpC-, and Carbapenemase-Producing Escherichia coli in Northern and Eastern Europe	EETUKB162	GCA_006237575.1	SAMN11232726	Estonia	East	Human	Unknown	2012	84	4954182	199437	9	50.54	A	93	6	11	4	10	7	8	6	0	0	0	0	0	0	0	0	1	0	0	0	0	0	0	0	0	0	0	0	0	0	0	0	0	0
GCF_006237645.1	Phenotypic and Molecular Epidemiology of ESBL-, AmpC-, and Carbapenemase-Producing Escherichia coli in Northern and Eastern Europe	EETUKB156	GCA_006237645.1	SAMN11232721	Estonia	East	Human	Unknown	2012	121	5183443	178739	10	50.69	B2	131	53	40	47	13	36	28	29	0	0	0	0	0	0	0	0	0	0	0	0	0	0	0	0	0	0	1	0	0	0	0	0	0	0
GCF_006237675.1	Phenotypic and Molecular Epidemiology of ESBL-, AmpC-, and Carbapenemase-Producing Escherichia coli in Northern and Eastern Europe	EETUKB155	GCA_006237675.1	SAMN11232720	Estonia	East	Human	Unknown	2012	97	5042849	197702	10	50.73	B2	131	53	40	47	13	36	28	29	0	0	0	0	0	0	0	0	0	0	0	1	0	0	0	0	0	0	0	0	0	0	0	0	0	0
GCF_006237695.1	Phenotypic and Molecular Epidemiology of ESBL-, AmpC-, and Carbapenemase-Producing Escherichia coli in Northern and Eastern Europe	EEPERB97	GCA_006237695.1	SAMN11232718	Estonia	East	Human	Unknown	2012	197	5184860	72587	22	50.52	A	401	1	107	7	11	7	3	7	0	0	0	0	0	0	0	0	0	0	0	0	0	0	0	1	0	0	0	0	0	0	0	0	0	0
GCF_006237755.1	Phenotypic and Molecular Epidemiology of ESBL-, AmpC-, and Carbapenemase-Producing Escherichia coli in Northern and Eastern Europe	EEPERB84	GCA_006237755.1	SAMN11232713	Estonia	East	Human	Unknown	2012	135	5029588	85086	18	50.43	A	409	10	11	1	1	71	8	6	0	0	0	0	0	0	0	0	0	0	0	0	0	0	0	1	0	0	0	0	0	0	0	0	0	0
GCF_006237765.1	Phenotypic and Molecular Epidemiology of ESBL-, AmpC-, and Carbapenemase-Producing Escherichia coli in Northern and Eastern Europe	EEPERB81	GCA_006237765.1	SAMN11232712	Estonia	East	Human	Unknown	2012	99	5225018	208936	9	50.67	B2	131	53	40	47	13	36	28	29	0	0	0	0	0	0	0	0	0	0	0	0	0	0	0	1	0	0	0	0	0	0	0	0	0	0
GCF_006237835.1	Phenotypic and Molecular Epidemiology of ESBL-, AmpC-, and Carbapenemase-Producing Escherichia coli in Northern and Eastern Europe	EEPERB78	GCA_006237835.1	SAMN11232710	Estonia	East	Human	Unknown	2012	84	5086688	229437	7	50.78	B2	131	53	40	47	13	36	28	29	0	0	0	0	0	0	0	0	0	0	0	0	0	0	0	0	0	0	0	0	0	0	0	0	0	0
GCF_006237865.1	Phenotypic and Molecular Epidemiology of ESBL-, AmpC-, and Carbapenemase-Producing Escherichia coli in Northern and Eastern Europe	EEPERB148	GCA_006237865.1	SAMN11232706	Estonia	East	Human	Unknown	2012	117	4855568	98153	13	50.87	A	167	10	11	4	8	8	13	2	0	0	0	0	0	0	0	0	0	0	0	0	0	0	0	0	0	1	0	0	0	0	0	0	0	0
GCF_006237925.1	Phenotypic and Molecular Epidemiology of ESBL-, AmpC-, and Carbapenemase-Producing Escherichia coli in Northern and Eastern Europe	EEPERB140	GCA_006237925.1	SAMN11232702	Estonia	East	Human	Unknown	2012	100	5068985	190253	8	50.53	B2	355	36	24	10	13	17	10	25	1	0	0	0	0	0	0	0	0	0	0	0	0	0	0	0	0	0	0	0	0	0	0	0	0	0
GCF_006237935.1	Phenotypic and Molecular Epidemiology of ESBL-, AmpC-, and Carbapenemase-Producing Escherichia coli in Northern and Eastern Europe	EEPERB145	GCA_006237935.1	SAMN11232704	Estonia	East	Human	Unknown	2012	95	5232313	229467	8	50.67	B2	131	53	40	47	13	36	28	29	0	0	0	0	0	0	0	0	0	0	0	0	0	0	1	0	0	0	0	0	0	0	0	0	0	0
GCF_006237995.1	Phenotypic and Molecular Epidemiology of ESBL-, AmpC-, and Carbapenemase-Producing Escherichia coli in Northern and Eastern Europe	EETUKB193	GCA_006237995.1	SAMN11232742	Estonia	East	Human	Unknown	2012	123	5339621	355485	6	50.17	B2	80	13	24	19	14	23	1	10	0	0	0	0	0	0	0	0	0	0	0	0	0	0	0	1	0	0	0	0	0	0	0	0	0	0
GCF_006238135.1	Phenotypic and Molecular Epidemiology of ESBL-, AmpC-, and Carbapenemase-Producing Escherichia coli in Northern and Eastern Europe	EETUKB177	GCA_006238135.1	SAMN11232731	Estonia	East	Human	Unknown	2012	81	5105246	206422	9	50.77	B2	131	53	40	47	13	36	28	29	0	0	0	0	0	0	0	0	0	0	0	0	0	0	0	1	0	0	0	0	0	0	0	0	0	0
GCF_006238175.1	Phenotypic and Molecular Epidemiology of ESBL-, AmpC-, and Carbapenemase-Producing Escherichia coli in Northern and Eastern Europe	EEPERB89	GCA_006238175.1	SAMN11232715	Estonia	East	Human	Unknown	2012	86	5077496	195550	8	50.71	B2	131	53	40	47	13	36	28	29	0	0	0	0	0	0	0	0	0	0	0	0	0	0	0	0	0	0	0	0	0	0	0	0	0	0
GCF_006238195.1	Phenotypic and Molecular Epidemiology of ESBL-, AmpC-, and Carbapenemase-Producing Escherichia coli in Northern and Eastern Europe	EEPERB88	GCA_006238195.1	SAMN11232714	Estonia	East	Human	Unknown	2012	82	5233691	337404	5	50.80	B2	131	53	40	47	13	36	28	29	0	0	0	0	0	0	0	0	0	0	0	0	0	0	0	1	0	0	0	0	0	0	0	0	0	0
GCF_006238235.1	Phenotypic and Molecular Epidemiology of ESBL-, AmpC-, and Carbapenemase-Producing Escherichia coli in Northern and Eastern Europe	EEPERB154	GCA_006238235.1	SAMN11232709	Estonia	East	Human	Unknown	2012	170	4832728	99092	16	50.51	A	9656	6	11	4	10	7	734	6	0	0	0	0	0	0	0	0	0	0	0	0	0	0	0	1	0	0	0	0	0	0	0	0	0	0
GCF_006238305.1	Phenotypic and Molecular Epidemiology of ESBL-, AmpC-, and Carbapenemase-Producing Escherichia coli in Northern and Eastern Europe	EELTKB210	GCA_006238305.1	SAMN11232632	Estonia	East	Human	Unknown	2012	141	5267116	133059	14	50.59	B2	131	53	40	47	13	36	28	29	0	0	0	0	0	0	0	0	0	0	0	0	0	0	1	0	0	0	0	0	0	0	0	0	0	0
GCF_006238325.1	Phenotypic and Molecular Epidemiology of ESBL-, AmpC-, and Carbapenemase-Producing Escherichia coli in Northern and Eastern Europe	EEIVKB75	GCA_006238325.1	SAMN11232631	Estonia	East	Human	Unknown	2012	110	4737634	106501	14	50.64	A	744	10	11	135	8	8	8	2	0	0	1	0	0	0	0	0	0	0	0	0	0	0	0	0	0	0	0	0	0	0	0	0	0	0
GCF_006238355.1	Phenotypic and Molecular Epidemiology of ESBL-, AmpC-, and Carbapenemase-Producing Escherichia coli in Northern and Eastern Europe	EEIVKB65	GCA_006238355.1	SAMN11232628	Estonia	East	Human	Unknown	2012	83	5130731	173093	10	50.67	F	354	85	88	78	29	59	58	62	0	0	0	0	0	0	0	0	0	0	0	0	0	0	0	1	0	0	0	0	0	0	0	0	0	0
GCF_006238395.1	Phenotypic and Molecular Epidemiology of ESBL-, AmpC-, and Carbapenemase-Producing Escherichia coli in Northern and Eastern Europe	EEIVKB20a	GCA_006238395.1	SAMN11232625	Estonia	East	Human	Unknown	2012	136	5101065	106742	17	50.79	B2	131	53	40	47	13	36	28	29	0	0	0	0	0	0	0	0	0	0	0	0	0	0	0	1	0	0	0	0	0	0	0	0	0	0
GCF_006238415.1	Phenotypic and Molecular Epidemiology of ESBL-, AmpC-, and Carbapenemase-Producing Escherichia coli in Northern and Eastern Europe	EEITKB344a	GCA_006238415.1	SAMN11232624	Estonia	East	Human	Unknown	2012	108	5115310	123578	13	50.83	B2	131	53	40	47	13	36	28	29	0	0	0	0	0	0	0	0	0	0	0	0	0	0	0	1	0	0	0	0	0	0	0	0	0	0
GCF_006238485.1	Phenotypic and Molecular Epidemiology of ESBL-, AmpC-, and Carbapenemase-Producing Escherichia coli in Northern and Eastern Europe	EEITKB334	GCA_006238485.1	SAMN11232615	Estonia	East	Human	Unknown	2012	318	4933480	42603	34	51.27	B2	131	53	40	47	13	36	28	29	0	0	0	0	0	0	0	0	0	0	0	0	0	0	1	0	0	0	0	0	0	0	0	0	0	0
GCF_006238525.1	Phenotypic and Molecular Epidemiology of ESBL-, AmpC-, and Carbapenemase-Producing Escherichia coli in Northern and Eastern Europe	EEITKB327	GCA_006238525.1	SAMN11232611	Estonia	East	Human	Unknown	2012	264	5216708	52793	29	50.56	F	457	101	88	97	108	26	79	2	0	0	0	0	0	0	0	0	0	???	0	0	0	0	0	0	0	0	0	0	0	0	0	0	0	0
GCF_006238535.1	Phenotypic and Molecular Epidemiology of ESBL-, AmpC-, and Carbapenemase-Producing Escherichia coli in Northern and Eastern Europe	EEITKB326	GCA_006238535.1	SAMN11232610	Estonia	East	Human	Unknown	2012	124	5354424	305077	6	50.12	B2	127	13	14	19	36	23	11	10	0	0	0	0	0	0	0	0	0	0	0	0	0	0	0	0	0	0	0	0	0	0	0	0	0	0
GCF_006238565.1	Phenotypic and Molecular Epidemiology of ESBL-, AmpC-, and Carbapenemase-Producing Escherichia coli in Northern and Eastern Europe	EEITKB319	GCA_006238565.1	SAMN11232606	Estonia	East	Human	Unknown	2012	350	4754783	43801	35	51.07	B2	131	53	40	47	13	36	28	29	0	0	0	0	0	0	0	0	0	0	0	0	0	0	1	0	0	0	0	0	0	0	0	0	0	0
GCF_006238625.1	Phenotypic and Molecular Epidemiology of ESBL-, AmpC-, and Carbapenemase-Producing Escherichia coli in Northern and Eastern Europe	EELTKB219	GCA_006238625.1	SAMN11232636	Estonia	East	Human	Unknown	2012	165	5408300	132905	11	50.34	D	38	4	26	2	25	5	5	19	0	0	0	0	0	0	0	0	0	0	0	0	0	0	1	0	0	0	0	0	0	0	0	0	0	0
GCF_006238635.1	Phenotypic and Molecular Epidemiology of ESBL-, AmpC-, and Carbapenemase-Producing Escherichia coli in Northern and Eastern Europe	EELTKB214	GCA_006238635.1	SAMN11232634	Estonia	East	Human	Unknown	2012	242	5036110	77643	21	50.97	B2	131	53	40	47	13	36	28	29	0	0	0	0	0	0	0	0	0	0	0	0	0	0	1	0	0	0	0	0	0	0	0	0	0	0
GCF_006238645.1	Phenotypic and Molecular Epidemiology of ESBL-, AmpC-, and Carbapenemase-Producing Escherichia coli in Northern and Eastern Europe	EEIVKB67	GCA_006238645.1	SAMN11232630	Estonia	East	Human	Unknown	2012	99	5047241	228624	8	50.70	B2	131	53	40	47	13	36	28	29	0	0	0	0	0	0	0	0	1	0	0	0	0	0	0	0	0	0	0	0	0	0	0	0	0	0
GCF_006238685.1	Phenotypic and Molecular Epidemiology of ESBL-, AmpC-, and Carbapenemase-Producing Escherichia coli in Northern and Eastern Europe	EEIVKB49	GCA_006238685.1	SAMN11232626	Estonia	East	Human	Unknown	2012	321	4802851	40877	38	51.45	B2	131	53	40	47	13	36	28	29	0	0	0	0	0	0	0	0	1	0	0	0	0	0	0	0	0	0	0	0	0	0	0	0	0	0
GCF_006238715.1	Phenotypic and Molecular Epidemiology of ESBL-, AmpC-, and Carbapenemase-Producing Escherichia coli in Northern and Eastern Europe	EEITKB342	GCA_006238715.1	SAMN11232621	Estonia	East	Human	Unknown	2012	209	5054917	61361	25	51.00	B2	131	53	40	47	13	36	28	29	0	0	0	0	0	0	0	0	0	0	0	0	0	0	1	0	0	0	0	0	0	0	0	0	0	0
GCF_006238755.1	Phenotypic and Molecular Epidemiology of ESBL-, AmpC-, and Carbapenemase-Producing Escherichia coli in Northern and Eastern Europe	EEITKB338	GCA_006238755.1	SAMN11232619	Estonia	East	Human	Unknown	2012	274	4745871	56803	25	51.05	B2	131	53	40	47	13	36	28	29	0	0	0	0	0	0	0	0	0	0	0	0	0	0	0	1	0	0	0	0	0	0	0	0	0	0
GCF_006238775.1	Phenotypic and Molecular Epidemiology of ESBL-, AmpC-, and Carbapenemase-Producing Escherichia coli in Northern and Eastern Europe	EEITKB335	GCA_006238775.1	SAMN11232616	Estonia	East	Human	Unknown	2012	129	5057425	158995	10	50.68	B2	131	53	40	47	13	36	28	29	0	0	0	0	0	0	0	0	0	0	0	0	0	0	0	0	0	0	0	0	0	0	0	0	0	0
GCF_006238825.1	Phenotypic and Molecular Epidemiology of ESBL-, AmpC-, and Carbapenemase-Producing Escherichia coli in Northern and Eastern Europe	EEITKB304	GCA_006238825.1	SAMN11232601	Estonia	East	Human	Unknown	2012	178	5246969	120710	16	50.60	D	38	4	26	2	25	5	5	19	0	0	0	0	0	0	0	0	0	0	0	0	0	0	0	1	0	0	0	0	0	0	0	0	0	0
GCF_006238885.1	Phenotypic and Molecular Epidemiology of ESBL-, AmpC-, and Carbapenemase-Producing Escherichia coli in Northern and Eastern Europe	EEITKB301a	GCA_006238885.1	SAMN11232599	Estonia	East	Human	Unknown	2012	148	5204784	136392	15	50.75	B2	131	53	40	47	13	36	28	29	0	0	0	0	0	0	0	0	0	0	0	0	0	0	0	1	0	0	0	0	0	0	0	0	0	0
GCF_006238895.1	Phenotypic and Molecular Epidemiology of ESBL-, AmpC-, and Carbapenemase-Producing Escherichia coli in Northern and Eastern Europe	EEITKB309	GCA_006238895.1	SAMN11232603	Estonia	East	Human	Unknown	2012	136	5020820	110726	13	50.53	D	69	21	35	27	6	5	5	4	0	0	0	0	0	0	0	0	0	0	0	0	0	0	0	0	0	0	0	1	0	0	0	0	0	0
GCF_006238915.1	Phenotypic and Molecular Epidemiology of ESBL-, AmpC-, and Carbapenemase-Producing Escherichia coli in Northern and Eastern Europe	EEITKB314	GCA_006238915.1	SAMN11232604	Estonia	East	Human	Unknown	2012	187	5430901	122496	13	50.53	E	57	6	31	5	28	1	1	2	0	0	0	0	0	0	0	0	0	0	0	0	0	0	0	0	0	0	0	0	0	0	0	0	0	0
GCF_006238985.1	Phenotypic and Molecular Epidemiology of ESBL-, AmpC-, and Carbapenemase-Producing Escherichia coli in Northern and Eastern Europe	EEPERB138	GCA_006238985.1	SAMN11232701	Estonia	East	Human	Unknown	2012	106	5100628	221682	7	50.49	B2	1193	14	14	10	200	17	7	10	0	0	0	0	0	0	0	0	0	0	0	0	0	0	0	0	0	0	0	0	0	0	0	1	0	0
GCF_006239125.1	Phenotypic and Molecular Epidemiology of ESBL-, AmpC-, and Carbapenemase-Producing Escherichia coli in Northern and Eastern Europe	EEPERB122	GCA_006239125.1	SAMN11232693	Estonia	East	Human	Unknown	2012	117	5161551	181461	11	50.67	B2	131	53	40	47	13	36	28	29	0	0	0	0	0	0	0	0	0	0	0	0	0	0	0	1	0	0	0	0	0	0	0	0	0	0
GCF_006239165.1	Phenotypic and Molecular Epidemiology of ESBL-, AmpC-, and Carbapenemase-Producing Escherichia coli in Northern and Eastern Europe	EEITKB323	GCA_006239165.1	SAMN11232608	Estonia	East	Human	Unknown	2012	78	5390768	285145	8	50.34	B2	131	53	40	47	13	36	28	29	0	0	0	0	0	0	0	0	0	0	0	0	0	0	0	1	0	0	0	0	0	0	0	0	0	0
GCF_006239175.1	Phenotypic and Molecular Epidemiology of ESBL-, AmpC-, and Carbapenemase-Producing Escherichia coli in Northern and Eastern Europe	EEPERB126	GCA_006239175.1	SAMN11232695	Estonia	East	Human	Unknown	2012	91	5091664	199056	9	50.78	B2	131	53	40	47	13	36	28	29	0	0	0	0	0	0	0	0	0	0	0	0	0	0	0	1	0	0	0	0	0	0	0	0	0	0
GCF_006241065.1	Phenotypic and Molecular Epidemiology of ESBL-, AmpC-, and Carbapenemase-Producing Escherichia coli in Northern and Eastern Europe	EEPERB112	GCA_006241065.1	SAMN11232688	Estonia	East	Human	Unknown	2012	113	5194996	197352	8	50.76	B2	131	53	40	47	13	36	28	29	0	0	0	0	0	0	0	0	0	0	0	0	0	0	0	1	0	0	0	0	0	0	0	0	0	0
GCF_006241135.1	Phenotypic and Molecular Epidemiology of ESBL-, AmpC-, and Carbapenemase-Producing Escherichia coli in Northern and Eastern Europe	EEPERB104	GCA_006241135.1	SAMN11232685	Estonia	East	Human	Unknown	2012	107	5184969	177865	11	50.76	B2	131	53	40	47	13	36	28	29	0	0	0	0	0	0	0	0	0	0	0	0	0	0	0	1	0	0	0	0	0	0	0	0	0	0
GCF_006241175.1	Phenotypic and Molecular Epidemiology of ESBL-, AmpC-, and Carbapenemase-Producing Escherichia coli in Northern and Eastern Europe	EEPERB103	GCA_006241175.1	SAMN11232684	Estonia	East	Human	Unknown	2012	76	5212322	247392	9	50.61	B1	224	6	4	33	16	11	8	6	1	0	0	0	0	0	0	0	0	0	0	0	0	0	0	0	0	0	0	0	0	0	0	0	0	0
GCF_006352085.1	Phenotypic and Molecular Epidemiology of ESBL-, AmpC-, and Carbapenemase-Producing Escherichia coli in Northern and Eastern Europe	LVLIEB63	GCA_006352085.1	SAMN11232821	Latvia	East	Human	Unknown	2012	136	5289138	189041	10	50.77	B2	131	53	40	47	13	36	28	29	0	0	0	0	0	0	0	0	0	0	0	0	0	0	0	1	0	0	0	0	0	0	0	0	0	0
GCF_006352105.1	Phenotypic and Molecular Epidemiology of ESBL-, AmpC-, and Carbapenemase-Producing Escherichia coli in Northern and Eastern Europe	LVEASB8	GCA_006352105.1	SAMN11232819	Latvia	East	Human	Unknown	2012	107	5295968	229430	9	50.76	B2	131	53	40	47	13	36	28	29	1	0	0	0	0	0	0	0	0	0	0	0	0	0	0	0	0	0	0	0	0	0	0	0	0	0
GCF_006352145.1	Phenotypic and Molecular Epidemiology of ESBL-, AmpC-, and Carbapenemase-Producing Escherichia coli in Northern and Eastern Europe	LVLIEB72	GCA_006352145.1	SAMN11232822	Latvia	East	Human	Unknown	2012	159	4856847	116357	14	50.85	A	167	10	11	4	8	8	13	2	0	0	0	0	0	0	0	0	0	0	0	0	0	0	0	1	0	0	0	0	0	0	0	0	0	0
GCF_006352185.1	Phenotypic and Molecular Epidemiology of ESBL-, AmpC-, and Carbapenemase-Producing Escherichia coli in Northern and Eastern Europe	EEPERB120	GCA_006352185.1	SAMN11232691	Estonia	East	Human	Unknown	2012	98	4785407	150704	11	50.63	C	410	6	4	12	1	20	18	7	0	0	0	0	0	0	0	0	0	0	0	0	0	0	0	1	0	0	0	0	0	0	0	0	0	0
SRR10271482	Ten-year longitudinal molecular epidemiology study of Escherichia coli and Klebsiella species bloodstream infections in Oxfordshire, UK	ffb5f480-e3cf-4f6b-8f16-5418e940a11d	SRR10271482	SAMN13023739	United Kingdom	North	Human	Unknown	2013	95	5196194	155298	12	50.57	B1	602	6	19	33	26	11	8	6	0	0	0	0	0	0	0	0	1	0	0	0	0	0	0	0	0	0	0	0	0	0	0	0	0	0
SRR10271487	Ten-year longitudinal molecular epidemiology study of Escherichia coli and Klebsiella species bloodstream infections in Oxfordshire, UK	ff20eb69-fd10-48ae-ab66-b3182dd2b4be	SRR10271487	SAMN13023744	United Kingdom	North	Human	Urinary Tract	2014	112	5231176	142166	14	50.74	B2	131	53	40	47	13	36	28	29	0	0	0	0	0	0	0	0	0	0	0	0	0	0	0	1	0	0	0	0	0	0	0	0	0	0
SRR10271495	Ten-year longitudinal molecular epidemiology study of Escherichia coli and Klebsiella species bloodstream infections in Oxfordshire, UK	fd1489de-3070-4a0e-8904-e2084c39edc6	SRR10271495	SAMN13023752	United Kingdom	North	Human	Urinary Tract	2014	89	5257073	214645	9	50.66	B2	131	53	40	47	13	36	28	29	0	0	0	0	0	0	0	0	0	0	0	0	0	0	0	1	0	0	0	0	0	0	0	0	0	0
SRR10271506	Ten-year longitudinal molecular epidemiology study of Escherichia coli and Klebsiella species bloodstream infections in Oxfordshire, UK	fb53cce8-8d89-4655-8f11-2f6a57680544	SRR10271506	SAMN13023763	United Kingdom	North	Human	Unknown	2013	53	5235133	237797	7	50.54	B2	131	53	40	47	13	36	28	29	0	0	0	0	0	0	0	0	1	0	0	0	0	0	0	0	0	0	0	0	0	0	0	0	0	0
SRR10271508	Ten-year longitudinal molecular epidemiology study of Escherichia coli and Klebsiella species bloodstream infections in Oxfordshire, UK	fb2d3ced-a7d3-4704-90c3-6a5339401423	SRR10271508	SAMN13023765	United Kingdom	North	Human	Urinary Tract	2014	134	5218489	149001	12	50.63	B2	131	53	40	47	13	36	28	29	0	0	0	0	0	0	0	0	0	0	0	0	0	0	0	1	0	0	0	0	0	0	0	0	0	0
SRR10271521	Ten-year longitudinal molecular epidemiology study of Escherichia coli and Klebsiella species bloodstream infections in Oxfordshire, UK	f7029b0d-c6f9-4131-bfe1-0c712b67d47d	SRR10271521	SAMN13023778	United Kingdom	North	Human	Urinary Tract	2013	87	5063316	220450	9	50.69	B2	131	53	40	47	13	36	28	29	0	0	0	0	0	0	0	0	0	0	0	0	0	0	0	0	0	0	1	0	0	0	0	0	0	0
SRR10271538	Ten-year longitudinal molecular epidemiology study of Escherichia coli and Klebsiella species bloodstream infections in Oxfordshire, UK	f0f6aa08-7b03-4c59-950e-d34ecf4e74ae	SRR10271538	SAMN13023795	United Kingdom	North	Human	Unknown	2013	58	5076840	306296	6	50.54	B2	1193	14	14	10	200	17	7	10	0	0	0	0	0	0	0	0	0	0	0	0	0	0	0	0	0	0	1	0	0	0	0	0	0	0
SRR10271541	Ten-year longitudinal molecular epidemiology study of Escherichia coli and Klebsiella species bloodstream infections in Oxfordshire, UK	efacfa09-a160-4b75-a946-da6e433a2be2	SRR10271541	SAMN13023798	United Kingdom	North	Human	Urinary Tract	2014	85	5174466	192523	10	50.35	B1	345	6	4	14	1	20	62	7	0	0	0	0	0	0	0	0	0	0	1	0	0	0	0	0	0	0	0	0	0	0	0	0	0	0
SRR10271556	Ten-year longitudinal molecular epidemiology study of Escherichia coli and Klebsiella species bloodstream infections in Oxfordshire, UK	e8ae4b7e-d4f6-47ed-9203-491903b7c07e	SRR10271556	SAMN13023813	United Kingdom	North	Human	Unknown	2014	88	5151855	206801	9	50.71	B2	131	53	40	47	13	36	28	29	0	0	0	0	0	0	0	0	0	0	0	0	0	0	0	1	0	0	0	0	0	0	0	0	0	0
SRR10271560	Ten-year longitudinal molecular epidemiology study of Escherichia coli and Klebsiella species bloodstream infections in Oxfordshire, UK	58bdbe28-3b75-4806-885c-821106a33096	SRR10271560	SAMN13024377	United Kingdom	North	Human	Unknown	2013	119	5200305	154877	11	50.58	D	38	4	26	2	25	5	5	19	0	0	0	0	0	0	0	0	0	0	0	0	0	1	0	0	0	0	0	0	0	0	0	0	0	0
SRR10271587	Ten-year longitudinal molecular epidemiology study of Escherichia coli and Klebsiella species bloodstream infections in Oxfordshire, UK	1fb6e2be-bd63-480b-8b28-1898928b5d1d	SRR10271587	SAMN13024600	United Kingdom	North	Human	Digestive	2014	94	5221517	164240	11	50.77	B2	131	53	40	47	13	36	28	29	0	0	0	0	0	0	0	0	0	0	0	0	0	0	0	1	0	0	0	0	0	0	0	0	0	0
SRR10271595	Ten-year longitudinal molecular epidemiology study of Escherichia coli and Klebsiella species bloodstream infections in Oxfordshire, UK	1d272145-4d1f-417e-b67a-39b60e1e815b	SRR10271595	SAMN13024608	United Kingdom	North	Human	Unknown	2014	66	5025107	229021	7	50.69	B2	131	53	40	47	13	36	28	29	0	0	0	0	0	0	0	0	0	0	0	0	0	0	0	1	0	0	0	0	0	0	0	0	0	0
SRR10271614	Ten-year longitudinal molecular epidemiology study of Escherichia coli and Klebsiella species bloodstream infections in Oxfordshire, UK	c3b60033-338d-4ee0-ad32-c316e2641969	SRR10271614	SAMN13023955	United Kingdom	North	Human	Digestive	2015	127	5375241	104716	18	50.40	F	2141	101	88	262	281	59	215	196	0	0	0	0	0	0	0	0	0	0	0	0	0	0	1	0	0	0	0	0	0	0	0	0	0	0
SRR10271621	Ten-year longitudinal molecular epidemiology study of Escherichia coli and Klebsiella species bloodstream infections in Oxfordshire, UK	c1a12785-eb9a-4676-8474-40e8b77c2580	SRR10271621	SAMN13023962	United Kingdom	North	Human	Urinary Tract	2015	88	5271006	213055	8	50.77	B2	131	53	40	47	13	36	28	29	0	0	0	0	0	0	0	0	0	0	0	0	0	0	0	1	0	0	0	0	0	0	0	0	0	0
SRR10271623	Ten-year longitudinal molecular epidemiology study of Escherichia coli and Klebsiella species bloodstream infections in Oxfordshire, UK	c1113404-ecf9-43e8-b53b-fa7f7003169e	SRR10271623	SAMN13023964	United Kingdom	North	Human	Unknown	2013	72	5255963	223433	9	50.77	B2	131	53	40	47	13	36	28	29	0	0	0	0	0	0	0	0	0	0	0	0	0	0	0	1	0	0	0	0	0	0	0	0	0	0
SRR10271628	Ten-year longitudinal molecular epidemiology study of Escherichia coli and Klebsiella species bloodstream infections in Oxfordshire, UK	beeb5115-cc91-4d08-9edf-d040b4d3c2b2	SRR10271628	SAMN13023969	United Kingdom	North	Human	Unknown	2015	96	5195489	172354	12	50.77	B2	131	53	40	47	13	36	28	29	0	0	0	0	0	0	0	0	0	0	0	0	0	0	0	1	0	0	0	0	0	0	0	0	0	0
SRR10271633	Ten-year longitudinal molecular epidemiology study of Escherichia coli and Klebsiella species bloodstream infections in Oxfordshire, UK	bda385ab-92dc-406e-9678-e8bf458749e2	SRR10271633	SAMN13023974	United Kingdom	North	Human	Urinary Tract	2014	92	5242193	186389	11	50.62	B2	131	53	40	47	13	36	28	29	0	0	0	0	0	0	0	0	0	0	0	0	0	0	0	1	0	0	0	0	0	0	0	0	0	0
SRR10271646	Ten-year longitudinal molecular epidemiology study of Escherichia coli and Klebsiella species bloodstream infections in Oxfordshire, UK	526cdeda-de59-458f-b58d-120723bbf7ab	SRR10271646	SAMN13024407	United Kingdom	North	Human	Respiratory	2014	55	4911746	177944	8	50.65	D	3052	4	26	2	25	5	267	19	0	0	0	0	0	0	0	0	0	0	0	0	0	0	0	1	0	0	0	0	0	0	0	0	0	0
SRR10271648	Ten-year longitudinal molecular epidemiology study of Escherichia coli and Klebsiella species bloodstream infections in Oxfordshire, UK	51ef404d-cf48-49c4-81fa-e53bb1887461	SRR10271648	SAMN13024409	United Kingdom	North	Human	Unknown	2013	76	4801210	173324	11	50.62	C	410	6	4	12	1	20	18	7	0	0	0	0	0	0	0	0	0	0	0	0	0	0	0	1	0	0	0	0	0	0	0	0	0	0
SRR10271689	Ten-year longitudinal molecular epidemiology study of Escherichia coli and Klebsiella species bloodstream infections in Oxfordshire, UK	47031fef-6208-467d-9881-9be19052b468	SRR10271689	SAMN13024450	United Kingdom	North	Human	Urinary Tract	2015	127	5404746	146050	12	50.68	B2	131	53	40	47	13	36	28	29	0	0	0	0	0	0	0	0	0	0	0	0	0	0	0	1	0	0	0	0	0	0	0	0	0	0
SRR10271714	Ten-year longitudinal molecular epidemiology study of Escherichia coli and Klebsiella species bloodstream infections in Oxfordshire, UK	41a5490b-c58b-432a-9da4-582af3bf4a24	SRR10271714	SAMN13024472	United Kingdom	North	Human	Unknown	2013	111	5402172	174909	11	50.51	D	38	4	26	2	25	5	5	19	0	0	0	0	0	0	0	0	0	0	0	0	0	0	1	0	0	0	0	0	0	0	0	0	0	0
SRR10271728	Ten-year longitudinal molecular epidemiology study of Escherichia coli and Klebsiella species bloodstream infections in Oxfordshire, UK	3ce81188-aecd-40ac-af83-6c68fd9ece14	SRR10271728	SAMN13024486	United Kingdom	North	Human	Unknown	2015	101	5303630	129050	12	50.56	C	88	6	4	12	1	20	12	7	0	0	0	0	0	0	0	0	0	0	0	0	0	0	0	0	0	0	0	0	1	0	0	0	0	0
SRR10271730	Ten-year longitudinal molecular epidemiology study of Escherichia coli and Klebsiella species bloodstream infections in Oxfordshire, UK	e7c6aee1-596f-467c-95f6-0b936ed93fba	SRR10271730	SAMN13023816	United Kingdom	North	Human	Urinary Tract	2014	70	5161125	177623	10	50.79	B2	131	53	40	47	13	36	28	29	0	0	0	0	0	0	0	0	0	0	0	0	0	0	0	1	0	0	0	0	0	0	0	0	0	0
SRR10271735	Ten-year longitudinal molecular epidemiology study of Escherichia coli and Klebsiella species bloodstream infections in Oxfordshire, UK	e6cdb8b5-4021-48ec-bd78-3b30f0019fd9	SRR10271735	SAMN13023821	United Kingdom	North	Human	Unknown	2013	56	5224589	353336	6	50.52	B2	421	37	38	19	37	17	8	26	0	1	0	0	0	0	0	0	0	0	0	0	0	0	0	0	0	0	0	0	0	0	0	0	0	0
SRR10271744	Ten-year longitudinal molecular epidemiology study of Escherichia coli and Klebsiella species bloodstream infections in Oxfordshire, UK	e3b89ad5-fd2d-4181-913a-cbab6eb46690	SRR10271744	SAMN13023830	United Kingdom	North	Human	Unknown	2014	126	5045216	113453	11	50.84	D	69	21	35	27	6	5	5	4	0	0	0	0	0	0	0	0	0	0	0	0	0	0	1	0	0	0	0	0	0	0	0	0	0	0
SRR10271749	Ten-year longitudinal molecular epidemiology study of Escherichia coli and Klebsiella species bloodstream infections in Oxfordshire, UK	e340e655-1fde-4fba-901f-0d6a5b6342bc	SRR10271749	SAMN13023835	United Kingdom	North	Human	Digestive	2013	101	5181081	224879	9	50.71	B2	131	53	40	47	13	36	28	29	0	0	0	0	0	0	0	0	0	0	0	0	0	0	0	1	0	0	0	0	0	0	0	0	0	0
SRR10271753	Ten-year longitudinal molecular epidemiology study of Escherichia coli and Klebsiella species bloodstream infections in Oxfordshire, UK	e2546c57-e340-4a96-a164-50d00fbf98f2	SRR10271753	SAMN13023839	United Kingdom	North	Human	Urinary Tract	2015	129	5257192	173732	10	50.77	B2	131	53	40	47	13	36	28	29	0	0	0	0	0	0	0	0	0	0	0	0	0	0	0	1	0	0	0	0	0	0	0	0	0	0
SRR10271763	Ten-year longitudinal molecular epidemiology study of Escherichia coli and Klebsiella species bloodstream infections in Oxfordshire, UK	2de2b554-c378-4bd3-a3cd-c1d049b083d4	SRR10271763	SAMN13024539	United Kingdom	North	Human	Urinary Tract	2013	92	5357557	173729	12	50.60	B2	131	53	40	47	13	36	28	29	0	0	0	0	0	0	0	0	0	0	0	0	0	0	0	1	0	0	0	0	0	0	0	0	0	0
SRR10271793	Ten-year longitudinal molecular epidemiology study of Escherichia coli and Klebsiella species bloodstream infections in Oxfordshire, UK	868dc693-4c91-4364-b80b-a65ee851a187	SRR10271793	SAMN13024177	United Kingdom	North	Human	Unknown	2014	87	5141572	186469	10	50.80	B2	131	53	40	47	13	36	28	29	0	0	0	0	0	0	0	0	0	0	0	0	0	0	0	1	0	0	0	0	0	0	0	0	0	0
SRR10271817	Ten-year longitudinal molecular epidemiology study of Escherichia coli and Klebsiella species bloodstream infections in Oxfordshire, UK	80f2cd9c-6f09-440c-85ed-6a236138bb90	SRR10271817	SAMN13024201	United Kingdom	North	Human	Urinary Tract	2015	68	4909304	196514	8	50.54	C	410	6	4	12	1	20	18	7	0	0	0	0	0	0	0	0	0	0	0	0	0	0	0	1	0	0	0	0	0	0	0	0	0	0
SRR10271818	Ten-year longitudinal molecular epidemiology study of Escherichia coli and Klebsiella species bloodstream infections in Oxfordshire, UK	80ab435c-3e5c-4234-bb62-de59923844d6	SRR10271818	SAMN13024202	United Kingdom	North	Human	Unknown	2015	85	5022619	158913	11	50.75	B2	131	53	40	47	13	36	28	29	0	0	0	0	0	0	0	0	0	0	0	0	0	0	0	0	0	0	1	0	0	0	0	0	0	0
SRR10271836	Ten-year longitudinal molecular epidemiology study of Escherichia coli and Klebsiella species bloodstream infections in Oxfordshire, UK	7caeb06b-fa35-40f9-9133-1ea67c18b998	SRR10271836	SAMN13024220	United Kingdom	North	Human	Urinary Tract	2014	89	5248482	175759	10	50.63	B2	131	53	40	47	13	36	28	29	0	0	0	0	0	0	0	0	0	0	0	0	0	0	0	1	0	0	0	0	0	0	0	0	0	0
SRR10271842	Ten-year longitudinal molecular epidemiology study of Escherichia coli and Klebsiella species bloodstream infections in Oxfordshire, UK	7ad5094d-1558-4a52-85bc-ac9cf3319e41	SRR10271842	SAMN13024226	United Kingdom	North	Human	Urinary Tract	2013	162	5772999	127123	16	50.37	E	1158	18	3	17	6	5	5	4	1	0	0	0	0	0	0	0	0	0	0	0	0	0	0	0	0	0	0	0	0	0	0	0	0	0
SRR10271846	Ten-year longitudinal molecular epidemiology study of Escherichia coli and Klebsiella species bloodstream infections in Oxfordshire, UK	7a3b378b-508a-4fd1-a1c3-589ddc2bfc32	SRR10271846	SAMN13024230	United Kingdom	North	Human	Unknown	2013	112	5092934	125719	13	50.61	A	10	10	11	4	8	8	8	2	0	0	0	0	0	0	0	0	0	0	0	0	0	0	1	0	0	0	0	0	0	0	0	0	0	0
SRR10271847	Ten-year longitudinal molecular epidemiology study of Escherichia coli and Klebsiella species bloodstream infections in Oxfordshire, UK	79b290f6-8cdc-45d3-9ae1-b6b30d29135c	SRR10271847	SAMN13024231	United Kingdom	North	Human	Digestive	2015	152	5204366	181801	9	50.77	B2	131	53	40	47	13	36	28	29	0	0	0	0	0	0	0	0	0	0	0	0	0	0	0	1	0	0	0	0	0	0	0	0	0	0
SRR10271850	Ten-year longitudinal molecular epidemiology study of Escherichia coli and Klebsiella species bloodstream infections in Oxfordshire, UK	792f7021-3e8d-44a0-a0bd-1820879ceac3	SRR10271850	SAMN13024234	United Kingdom	North	Human	Skin/Soft Tissue	2013	103	5033950	186395	9	50.70	B2	131	53	40	47	13	36	28	29	1	0	0	0	0	0	0	0	0	0	0	0	0	0	0	0	0	0	0	0	0	0	0	0	0	0
SRR10271864	Ten-year longitudinal molecular epidemiology study of Escherichia coli and Klebsiella species bloodstream infections in Oxfordshire, UK	76619cfe-a3e7-49c1-a86d-9cd8373a3801	SRR10271864	SAMN13024248	United Kingdom	North	Human	Urinary Tract	2014	101	5298923	180946	12	50.66	B2	131	53	40	47	13	36	28	29	0	0	0	0	0	0	0	0	0	0	0	0	0	0	0	1	0	0	0	0	0	0	0	0	0	0
SRR10271890	Ten-year longitudinal molecular epidemiology study of Escherichia coli and Klebsiella species bloodstream infections in Oxfordshire, UK	6f1bd61a-d219-4b18-9dbc-bed99634a420	SRR10271890	SAMN13024274	United Kingdom	North	Human	Unknown	2015	98	5107981	119648	13	50.79	B1	443	6	19	15	16	9	8	7	0	0	0	0	0	0	0	0	0	0	0	0	0	0	0	1	0	0	0	0	0	0	0	0	0	0
SRR10271904	Ten-year longitudinal molecular epidemiology study of Escherichia coli and Klebsiella species bloodstream infections in Oxfordshire, UK	6b9a233e-a8c9-4836-9f29-34d527ef1c54	SRR10271904	SAMN13024288	United Kingdom	North	Human	Unknown	2013	71	4948776	198221	8	50.61	B2	636	13	108	10	97	18	68	93	0	0	0	0	0	0	0	0	0	0	0	0	0	0	0	1	0	0	0	0	0	0	0	0	0	0
SRR10271915	Ten-year longitudinal molecular epidemiology study of Escherichia coli and Klebsiella species bloodstream infections in Oxfordshire, UK	6919c147-328a-4a28-95cf-1e3596e91500	SRR10271915	SAMN13024299	United Kingdom	North	Human	Unknown	2013	60	4868814	186536	9	50.69	C	23	6	4	12	1	20	13	7	0	0	0	0	0	0	0	0	0	0	0	0	0	0	0	1	0	0	0	0	0	0	0	0	0	0
SRR10271939	Ten-year longitudinal molecular epidemiology study of Escherichia coli and Klebsiella species bloodstream infections in Oxfordshire, UK	18061040-784b-45f3-8254-c5b9ad8fc7db	SRR10271939	SAMN13024631	United Kingdom	North	Human	Urinary Tract	2014	54	5211887	282238	7	50.58	B2	95	37	38	19	37	17	11	26	0	0	0	0	0	0	0	0	0	0	0	0	0	0	0	0	0	0	0	0	0	0	0	0	0	0
SRR10271950	Ten-year longitudinal molecular epidemiology study of Escherichia coli and Klebsiella species bloodstream infections in Oxfordshire, UK	1476921a-ea8e-43cd-860e-95162df00594	SRR10271950	SAMN13024642	United Kingdom	North	Human	Urinary Tract	2015	79	4840849	161012	11	50.55	C	410	6	4	12	1	20	18	7	0	0	0	0	0	0	0	0	0	0	0	0	0	0	0	1	0	0	0	0	0	0	0	0	0	0
SRR10271965	Ten-year longitudinal molecular epidemiology study of Escherichia coli and Klebsiella species bloodstream infections in Oxfordshire, UK	65fa7596-29a6-4b68-9e1f-7fd1971005b4	SRR10271965	SAMN13024321	United Kingdom	North	Human	Urinary Tract	2014	103	5241023	147739	11	50.55	D	38	4	26	2	25	5	5	19	1	0	0	0	0	0	0	0	0	0	0	0	0	0	0	0	0	0	0	0	0	0	0	0	0	0
SRR10271970	Ten-year longitudinal molecular epidemiology study of Escherichia coli and Klebsiella species bloodstream infections in Oxfordshire, UK	653a4f5d-c68b-4153-b5de-3fab90cc4675	SRR10271970	SAMN13024326	United Kingdom	North	Human	Skin/Soft Tissue	2013	110	5262032	169228	10	50.54	D	38	4	26	2	25	5	5	19	0	0	0	0	0	0	0	0	0	0	0	0	0	0	1	0	0	0	0	0	0	0	0	0	0	0
SRR10271978	Ten-year longitudinal molecular epidemiology study of Escherichia coli and Klebsiella species bloodstream infections in Oxfordshire, UK	63cb94c6-50e2-4fbc-bde8-32f9b3efe181	SRR10271978	SAMN13024334	United Kingdom	North	Human	Unknown	2015	81	5134711	173081	10	50.81	B2	131	53	40	47	13	36	28	29	0	0	0	0	0	0	0	0	0	0	0	0	0	0	0	1	0	0	0	0	0	0	0	0	0	0
SRR10271987	Ten-year longitudinal molecular epidemiology study of Escherichia coli and Klebsiella species bloodstream infections in Oxfordshire, UK	611ebba3-0579-4573-811a-58b02ded81c3	SRR10271987	SAMN13024343	United Kingdom	North	Human	Digestive	2014	63	4860875	188409	9	50.77	B1	162	9	65	5	1	9	13	6	0	0	0	0	0	0	0	0	0	0	0	0	0	0	0	1	0	0	0	0	0	0	0	0	0	0
SRR10272030	Ten-year longitudinal molecular epidemiology study of Escherichia coli and Klebsiella species bloodstream infections in Oxfordshire, UK	051a523a-0619-4668-ab82-3037adb23ad0	SRR10272030	SAMN13024694	United Kingdom	North	Human	Urinary Tract	2014	100	5262112	172816	11	50.65	B2	131	53	40	47	13	36	28	29	0	0	0	0	0	0	0	0	0	0	0	0	0	0	0	1	0	0	0	0	0	0	0	0	0	0
SRR10272034	Ten-year longitudinal molecular epidemiology study of Escherichia coli and Klebsiella species bloodstream infections in Oxfordshire, UK	03b2c44b-bb25-4461-bf43-66577b7f3db5	SRR10272034	SAMN13024698	United Kingdom	North	Human	Urinary Tract	2015	62	5120634	189475	8	50.74	B2	131	53	40	47	13	36	28	29	0	0	0	0	0	0	0	0	0	0	0	0	0	0	0	1	0	0	0	0	0	0	0	0	0	0
SRR10272090	Ten-year longitudinal molecular epidemiology study of Escherichia coli and Klebsiella species bloodstream infections in Oxfordshire, UK	df543322-c38e-4b76-9230-6c208a95e700	SRR10272090	SAMN13023850	United Kingdom	North	Human	Unknown	2015	98	5171259	257905	7	50.52	B2	421	37	38	19	37	17	8	26	0	0	0	0	0	0	0	0	0	0	0	0	0	0	0	1	0	0	0	0	0	0	0	0	0	0
SRR10272097	Ten-year longitudinal molecular epidemiology study of Escherichia coli and Klebsiella species bloodstream infections in Oxfordshire, UK	dda5cbde-2bc8-4353-9fe2-03db7bfa5611	SRR10272097	SAMN13023857	United Kingdom	North	Human	Urinary Tract	2014	99	5132487	191130	8	50.67	B2	131	53	40	47	13	36	28	29	0	0	0	0	0	0	0	0	0	0	0	0	0	0	1	0	0	0	0	0	0	0	0	0	0	0
SRR10272137	Ten-year longitudinal molecular epidemiology study of Escherichia coli and Klebsiella species bloodstream infections in Oxfordshire, UK	b49667fd-3c7a-4705-9d8c-2434a2015ac7	SRR10272137	SAMN13024009	United Kingdom	North	Human	Digestive	2014	57	4950566	189481	9	50.75	B2	131	53	40	47	13	36	28	29	0	0	0	0	0	0	0	0	0	0	0	0	0	0	0	1	0	0	0	0	0	0	0	0	0	0
SRR10272150	Ten-year longitudinal molecular epidemiology study of Escherichia coli and Klebsiella species bloodstream infections in Oxfordshire, UK	2a59126d-920b-4ced-be5c-68cd9a75ccb6	SRR10272150	SAMN13024554	United Kingdom	North	Human	Respiratory	2013	101	5388885	172217	13	50.64	B2	131	53	40	47	13	36	28	29	0	0	0	0	0	0	0	0	0	0	0	0	0	0	0	1	0	0	0	0	0	0	0	0	0	0
SRR10272169	Ten-year longitudinal molecular epidemiology study of Escherichia coli and Klebsiella species bloodstream infections in Oxfordshire, UK	b40c3cc8-4664-4937-aa72-ae8ec19edbf9	SRR10272169	SAMN13024013	United Kingdom	North	Human	Urinary Tract	2013	111	5252018	110105	14	50.66	D	405	35	37	29	25	4	5	73	0	0	0	0	0	0	0	0	0	0	0	0	0	0	0	1	0	0	0	0	0	0	0	0	0	0
SRR10272176	Ten-year longitudinal molecular epidemiology study of Escherichia coli and Klebsiella species bloodstream infections in Oxfordshire, UK	b231a131-61b9-4c72-bbfe-a5a6a6aa90a1	SRR10272176	SAMN13024020	United Kingdom	North	Human	Digestive	2013	90	5229013	217943	8	50.65	B2	131	53	40	47	13	36	28	29	0	0	0	0	0	0	0	0	0	0	0	0	0	0	0	1	0	0	0	0	0	0	0	0	0	0
SRR10272188	Ten-year longitudinal molecular epidemiology study of Escherichia coli and Klebsiella species bloodstream infections in Oxfordshire, UK	aec98a21-05bb-4e13-9276-3b792f882f4c	SRR10272188	SAMN13024032	United Kingdom	North	Human	Urinary Tract	2013	81	5136318	204751	9	50.81	B2	131	53	40	47	13	36	28	29	0	0	0	0	0	0	0	0	0	0	0	0	0	0	0	1	0	0	0	0	0	0	0	0	0	0
SRR10272237	Ten-year longitudinal molecular epidemiology study of Escherichia coli and Klebsiella species bloodstream infections in Oxfordshire, UK	9f8db067-c04b-42c0-aa3e-4100683dcd62	SRR10272237	SAMN13024081	United Kingdom	North	Human	Unknown	2013	81	5261205	213611	9	50.67	B2	131	53	40	47	13	36	28	29	0	0	0	0	0	0	0	0	0	0	0	0	0	0	0	1	0	0	0	0	0	0	0	0	0	0
SRR10272240	Ten-year longitudinal molecular epidemiology study of Escherichia coli and Klebsiella species bloodstream infections in Oxfordshire, UK	9ecc4ebd-e86f-4d09-b1e8-ea33c5ad0e15	SRR10272240	SAMN13024084	United Kingdom	North	Human	Digestive	2015	87	5285574	207158	9	50.48	B2	429	97	40	93	13	23	28	66	1	0	0	0	0	0	0	0	0	0	0	0	0	0	0	0	0	0	0	0	0	0	0	0	0	0
SRR10272254	Ten-year longitudinal molecular epidemiology study of Escherichia coli and Klebsiella species bloodstream infections in Oxfordshire, UK	9bef13d4-0de9-4933-9aa0-a4b0008b0df5	SRR10272254	SAMN13024098	United Kingdom	North	Human	Unknown	2013	91	5445562	196785	10	50.60	B2	95	37	38	19	37	17	11	26	1	0	0	0	0	0	0	0	0	0	0	0	0	0	0	0	0	0	0	0	0	0	0	0	0	0
SRR10272279	Ten-year longitudinal molecular epidemiology study of Escherichia coli and Klebsiella species bloodstream infections in Oxfordshire, UK	25cf550d-bad3-48ec-be33-9ac407f8cdb4	SRR10272279	SAMN13024571	United Kingdom	North	Human	Digestive	2013	122	4863501	119399	13	50.74	A	167	10	11	4	8	8	13	2	1	0	0	0	0	0	0	0	0	0	0	0	0	0	0	0	0	0	0	0	0	0	0	0	0	0
SRR10272298	Ten-year longitudinal molecular epidemiology study of Escherichia coli and Klebsiella species bloodstream infections in Oxfordshire, UK	21308d99-d08c-4f78-b815-948fb3824371	SRR10272298	SAMN13024590	United Kingdom	North	Human	Urinary Tract	2013	106	5184650	172968	10	50.79	B2	131	53	40	47	13	36	28	29	0	0	0	0	0	0	0	0	0	0	0	0	0	0	0	1	0	0	0	0	0	0	0	0	0	0
SRR10272305	Ten-year longitudinal molecular epidemiology study of Escherichia coli and Klebsiella species bloodstream infections in Oxfordshire, UK	2000e054-0287-4fc4-8eb1-2b1c9236338a	SRR10272305	SAMN13024597	United Kingdom	North	Human	Urinary Tract	2014	105	5083338	174466	12	50.87	B2	131	53	40	47	13	36	28	29	0	0	0	0	0	0	0	0	0	0	0	0	0	0	0	1	0	0	0	0	0	0	0	0	0	0
SRR10272341	Ten-year longitudinal molecular epidemiology study of Escherichia coli and Klebsiella species bloodstream infections in Oxfordshire, UK	31c25768-e20e-46bc-8c70-122109ac201c	SRR10272341	SAMN13024521	United Kingdom	North	Human	Urinary Tract	2013	66	5051705	173545	11	50.79	B2	131	53	40	47	13	36	28	29	0	0	0	0	0	0	0	0	0	0	0	0	0	0	0	1	0	0	0	0	0	0	0	0	0	0
SRR10272350	Ten-year longitudinal molecular epidemiology study of Escherichia coli and Klebsiella species bloodstream infections in Oxfordshire, UK	2fc8a960-e94c-4472-a5ee-180f4f03f52c	SRR10272350	SAMN13024530	United Kingdom	North	Human	Urinary Tract	2015	97	5233417	176578	10	50.79	B2	131	53	40	47	13	36	28	29	0	0	0	0	0	0	0	0	0	0	0	0	0	0	0	1	0	0	0	0	0	0	0	0	0	0
SRR10272383	Ten-year longitudinal molecular epidemiology study of Escherichia coli and Klebsiella species bloodstream infections in Oxfordshire, UK	ca4e1311-0733-4a6e-b885-88a741c5ec61	SRR10272383	SAMN13023931	United Kingdom	North	Human	Urinary Tract	2014	109	5296216	165100	12	50.63	B2	131	53	40	47	13	36	28	29	0	0	0	0	0	0	0	0	0	0	0	0	0	0	0	1	0	0	0	0	0	0	0	0	0	0
SRR10272393	Ten-year longitudinal molecular epidemiology study of Escherichia coli and Klebsiella species bloodstream infections in Oxfordshire, UK	c83e226c-3d7a-491e-a4a1-ba6ae3b536e9	SRR10272393	SAMN13023941	United Kingdom	North	Human	Urinary Tract	2014	117	5415971	174389	12	50.65	B2	131	53	40	47	13	36	28	29	0	0	0	0	0	0	0	0	0	0	0	0	0	0	0	1	0	0	0	0	0	0	0	0	0	0
SRR10272428	Ten-year longitudinal molecular epidemiology study of Escherichia coli and Klebsiella species bloodstream infections in Oxfordshire, UK	35795945-3070-4500-8141-42711c82ba0b	SRR10272428	SAMN13024508	United Kingdom	North	Human	Unknown	2013	92	5048481	186390	9	50.66	B2	131	53	40	47	13	36	28	29	0	0	0	0	0	0	0	0	0	0	0	0	0	0	0	1	0	0	0	0	0	0	0	0	0	0
SRR10272432	Ten-year longitudinal molecular epidemiology study of Escherichia coli and Klebsiella species bloodstream infections in Oxfordshire, UK	345808bf-a495-4718-97b4-514b7bcbeb9d	SRR10272432	SAMN13024512	United Kingdom	North	Human	Unknown	2014	85	5295517	146942	9	50.59	G	117	20	45	41	43	5	32	2	0	0	0	0	0	0	0	0	1	0	0	0	0	0	0	0	0	0	0	0	0	0	0	0	0	0
SRR13991582	Ten-year longitudinal molecular epidemiology study of Escherichia coli and Klebsiella species bloodstream infections in Oxfordshire, UK	6caf2902-46d2-4049-9b64-9e98439509f7	SRR13991582	SAMN18257268	United Kingdom	North	Human	Digestive	2017	108	5374564	158852	13	50.64	B2	131	53	40	47	13	36	28	29	0	0	0	0	0	0	0	0	0	0	0	0	0	0	0	1	0	0	0	0	0	0	0	0	0	0
SRR13991626	Ten-year longitudinal molecular epidemiology study of Escherichia coli and Klebsiella species bloodstream infections in Oxfordshire, UK	c9f5b7ae-33db-466c-afba-32fcd27daffc	SRR13991626	SAMN18254415	United Kingdom	North	Human	Unknown	2017	98	4987946	181857	9	50.76	B2	131	53	40	47	13	36	28	29	0	0	0	0	0	0	0	0	0	0	0	0	0	0	0	1	0	0	0	0	0	0	0	0	0	0
SRR13991628	Ten-year longitudinal molecular epidemiology study of Escherichia coli and Klebsiella species bloodstream infections in Oxfordshire, UK	8259218e-f654-43e8-a948-66522c2edccd	SRR13991628	SAMN18257075	United Kingdom	North	Human	Urinary Tract	2016	89	5086084	157465	11	50.74	B2	131	53	40	47	13	36	28	29	0	0	0	0	0	0	0	0	0	0	0	0	0	0	0	0	0	0	1	0	0	0	0	0	0	0
SRR13991631	Ten-year longitudinal molecular epidemiology study of Escherichia coli and Klebsiella species bloodstream infections in Oxfordshire, UK	c9295066-a458-4af9-a9fd-184143065eae	SRR13991631	SAMN18254420	United Kingdom	North	Human	Urinary Tract	2018	83	5283962	181151	11	50.71	B2	131	53	40	47	13	36	28	29	0	0	0	0	0	0	0	0	0	0	0	0	0	0	0	1	0	0	0	0	0	0	0	0	0	0
SRR13991635	Ten-year longitudinal molecular epidemiology study of Escherichia coli and Klebsiella species bloodstream infections in Oxfordshire, UK	c8d40945-28b3-4717-93e0-025cd3692ded	SRR13991635	SAMN18254424	United Kingdom	North	Human	Unknown	2011	162	5052023	150727	11	50.46	B1	101	43	41	15	18	11	7	6	1	0	0	0	0	0	0	0	0	0	0	0	0	0	0	0	0	0	0	0	0	0	0	0	0	0
SRR13991678	Ten-year longitudinal molecular epidemiology study of Escherichia coli and Klebsiella species bloodstream infections in Oxfordshire, UK	db76f321-c04c-41ae-98df-5704386f787c	SRR13991678	SAMN18254252	United Kingdom	North	Human	Unknown	2012	86	5398121	203553	10	50.57	B2	131	53	40	47	13	36	28	29	0	0	0	0	0	0	0	0	0	0	0	0	0	0	0	1	0	0	0	0	0	0	0	0	0	0
SRR13991679	Ten-year longitudinal molecular epidemiology study of Escherichia coli and Klebsiella species bloodstream infections in Oxfordshire, UK	db72b373-5163-4e16-b0e5-95aed8cc9bac	SRR13991679	SAMN18254253	United Kingdom	North	Human	Unknown	2017	89	5108829	246187	8	50.72	B2	131	53	40	47	13	36	28	29	0	0	0	0	0	0	0	0	0	0	0	0	0	0	0	1	0	0	0	0	0	0	0	0	0	0
SRR13991684	Ten-year longitudinal molecular epidemiology study of Escherichia coli and Klebsiella species bloodstream infections in Oxfordshire, UK	da2a678d-9d3a-4d45-b895-4bb17e511179	SRR13991684	SAMN18254262	United Kingdom	North	Human	Urinary Tract	2017	105	5363687	147822	14	50.59	B2	131	53	40	47	13	36	28	29	0	0	0	0	0	0	0	0	0	0	0	0	0	0	0	1	0	0	0	0	0	0	0	0	0	0
SRR13991698	Ten-year longitudinal molecular epidemiology study of Escherichia coli and Klebsiella species bloodstream infections in Oxfordshire, UK	80897bb9-bd5a-4d7a-b4d3-b558ff3f487c	SRR13991698	SAMN18257085	United Kingdom	North	Human	Digestive	2018	87	5214245	184691	11	50.78	B2	131	53	40	47	13	36	28	29	0	0	0	0	0	0	0	0	0	0	0	0	0	0	0	1	0	0	0	0	0	0	0	0	0	0
SRR13991699	Ten-year longitudinal molecular epidemiology study of Escherichia coli and Klebsiella species bloodstream infections in Oxfordshire, UK	c7fef041-2e41-4454-a8fe-766f947e80db	SRR13991699	SAMN18254432	United Kingdom	North	Human	Urinary Tract	2016	72	5158745	307264	7	50.58	B2	73	36	24	9	13	17	11	25	0	0	0	0	0	0	0	0	0	0	0	0	0	0	0	1	0	0	0	0	0	0	0	0	0	0
SRR13991707	Ten-year longitudinal molecular epidemiology study of Escherichia coli and Klebsiella species bloodstream infections in Oxfordshire, UK	c721e382-57e9-487c-b4f2-609ee2a6976b	SRR13991707	SAMN18254440	United Kingdom	North	Human	Digestive	2018	163	5422392	130254	11	50.54	D	38	4	26	2	25	5	5	19	0	0	0	0	0	0	0	0	0	0	0	0	0	0	0	1	0	0	0	0	0	0	0	0	0	0
SRR13991714	Ten-year longitudinal molecular epidemiology study of Escherichia coli and Klebsiella species bloodstream infections in Oxfordshire, UK	c5e8e0ac-2bb4-44d7-b3c4-a93c21015722	SRR13991714	SAMN18254447	United Kingdom	North	Human	Digestive	2011	98	5277536	184398	11	50.67	B2	131	53	40	47	13	36	28	29	0	0	0	0	0	0	0	0	0	0	0	0	0	0	0	1	0	0	0	0	0	0	0	0	0	0
SRR13991715	Ten-year longitudinal molecular epidemiology study of Escherichia coli and Klebsiella species bloodstream infections in Oxfordshire, UK	7ee7e8a1-f9e1-4f03-b048-1f2df9ed1837	SRR13991715	SAMN18257100	United Kingdom	North	Human	Urinary Tract	2012	90	5207366	185412	9	50.68	B2	131	53	40	47	13	36	28	29	0	0	0	0	0	0	0	0	0	0	0	0	0	0	0	1	0	0	0	0	0	0	0	0	0	0
SRR13991730	Ten-year longitudinal molecular epidemiology study of Escherichia coli and Klebsiella species bloodstream infections in Oxfordshire, UK	d763f5e4-58c6-45c7-8cdb-6f85385d741a	SRR13991730	SAMN18254297	United Kingdom	North	Human	Unknown	2017	94	5139973	164682	10	50.66	D	69	21	35	27	6	5	5	4	0	0	0	0	0	0	0	0	0	0	0	0	0	0	0	1	0	0	0	0	0	0	0	0	0	0
SRR13991736	Ten-year longitudinal molecular epidemiology study of Escherichia coli and Klebsiella species bloodstream infections in Oxfordshire, UK	d5c14bf7-225d-4440-a201-eb57e286d7a0	SRR13991736	SAMN18254309	United Kingdom	North	Human	Urinary Tract	2017	144	5306417	111945	14	50.55	D	38	4	26	2	25	5	5	19	0	0	0	0	0	0	0	0	0	0	0	0	0	0	0	1	0	0	0	0	0	0	0	0	0	0
SRR13991749	Ten-year longitudinal molecular epidemiology study of Escherichia coli and Klebsiella species bloodstream infections in Oxfordshire, UK	d0f66d41-e03e-4d4e-8c04-b3b9907cf6bc	SRR13991749	SAMN18254349	United Kingdom	North	Human	Unknown	2010	99	5199415	106742	15	50.67	D	405	35	37	29	25	4	5	73	0	0	0	0	0	0	0	0	0	0	0	0	0	0	0	1	0	0	0	0	0	0	0	0	0	0
SRR13991770	Ten-year longitudinal molecular epidemiology study of Escherichia coli and Klebsiella species bloodstream infections in Oxfordshire, UK	65bb2a5c-0256-4f6c-838e-d44c14bf0797	SRR13991770	SAMN18257327	United Kingdom	North	Human	Digestive	2017	97	5169074	154598	11	50.74	B2	131	53	40	47	13	36	28	29	0	0	0	0	0	0	0	0	0	0	0	0	0	0	0	0	0	0	1	0	0	0	0	0	0	0
SRR13991775	Ten-year longitudinal molecular epidemiology study of Escherichia coli and Klebsiella species bloodstream infections in Oxfordshire, UK	651a1eab-e404-4c02-b8af-d54b7ed65dac	SRR13991775	SAMN18257332	United Kingdom	North	Human	Digestive	2018	100	5257614	177001	12	50.67	B2	131	53	40	47	13	36	28	29	0	0	0	0	0	0	0	0	0	0	0	0	0	0	0	1	0	0	0	0	0	0	0	0	0	0
SRR13991829	Ten-year longitudinal molecular epidemiology study of Escherichia coli and Klebsiella species bloodstream infections in Oxfordshire, UK	25bd9719-0055-44ad-a122-c490f08044b6	SRR13991829	SAMN18262992	United Kingdom	North	Human	Skin/Soft Tissue	2018	141	5282731	109834	11	50.63	D	38	4	26	2	25	5	5	19	0	0	0	0	0	0	0	0	0	0	0	0	0	0	0	1	0	0	0	0	0	0	0	0	0	0
SRR13991844	Ten-year longitudinal molecular epidemiology study of Escherichia coli and Klebsiella species bloodstream infections in Oxfordshire, UK	cec449a2-1764-4e66-8acb-48ff21835d95	SRR13991844	SAMN18254371	United Kingdom	North	Human	Unknown	2018	93	4896979	134890	11	50.61	C	6332	6	4	12	1	20	473	7	0	0	0	0	0	0	0	0	0	0	0	0	0	0	0	1	0	0	0	0	0	0	0	0	0	0
SRR13991868	Ten-year longitudinal molecular epidemiology study of Escherichia coli and Klebsiella species bloodstream infections in Oxfordshire, UK	4a28d178-c986-4457-8b15-dd0735f89b7a	SRR13991868	SAMN18257731	United Kingdom	North	Human	Urinary Tract	2017	78	5358655	160041	10	50.58	B2	95	37	38	19	37	17	11	26	1	0	0	0	0	0	0	0	0	0	0	0	0	0	0	0	0	0	0	0	0	0	0	0	0	0
SRR13991872	Ten-year longitudinal molecular epidemiology study of Escherichia coli and Klebsiella species bloodstream infections in Oxfordshire, UK	4993cdee-578c-4a59-81af-223c38fd0b52	SRR13991872	SAMN18257735	United Kingdom	North	Human	Unknown	2017	79	5135243	186390	9	50.56	B2	131	53	40	47	13	36	28	29	0	0	0	0	0	0	0	0	0	0	0	0	0	0	0	0	0	0	1	0	0	0	0	0	0	0
SRR13991880	Ten-year longitudinal molecular epidemiology study of Escherichia coli and Klebsiella species bloodstream infections in Oxfordshire, UK	0dbf1f43-cce7-4d7d-a978-b8c6b0c2ffd6	SRR13991880	SAMN18263192	United Kingdom	North	Human	Digestive	2016	93	5248453	173841	12	50.63	B2	131	53	40	47	13	36	28	29	0	0	0	0	0	0	0	0	0	0	0	0	0	0	0	1	0	0	0	0	0	0	0	0	0	0
SRR13991886	Ten-year longitudinal molecular epidemiology study of Escherichia coli and Klebsiella species bloodstream infections in Oxfordshire, UK	ff9f4026-6748-42d5-90db-9391a46808a7	SRR13991886	SAMN18253929	United Kingdom	North	Human	Unknown	2018	72	5068417	197172	8	50.40	F	457	101	88	97	108	26	79	2	0	0	0	0	0	0	0	0	0	0	0	0	0	0	0	0	0	0	0	1	0	0	0	0	0	0
SRR13991889	Ten-year longitudinal molecular epidemiology study of Escherichia coli and Klebsiella species bloodstream infections in Oxfordshire, UK	ac5318db-1909-44e6-9879-f9abb24aaae7	SRR13991889	SAMN18254697	United Kingdom	North	Human	Unknown	2016	74	5215081	185604	8	50.65	B2	131	53	40	47	13	36	28	29	0	0	0	0	0	0	0	0	0	0	0	0	0	0	0	1	0	0	0	0	0	0	0	0	0	0
SRR13991895	Ten-year longitudinal molecular epidemiology study of Escherichia coli and Klebsiella species bloodstream infections in Oxfordshire, UK	abdbc0db-8027-42a1-ab67-7fd66d7574dd	SRR13991895	SAMN18254703	United Kingdom	North	Human	Unknown	2014	156	5542769	116616	14	50.51	D	394	21	35	61	52	5	5	4	0	0	0	0	0	0	0	0	0	0	0	0	0	0	1	0	0	0	0	0	0	0	0	0	0	0
SRR13991897	Ten-year longitudinal molecular epidemiology study of Escherichia coli and Klebsiella species bloodstream infections in Oxfordshire, UK	fe401a46-a02e-4fba-b9cb-6204c774f215	SRR13991897	SAMN18253940	United Kingdom	North	Human	Unknown	2018	64	5004834	191796	8	50.53	B2	131	53	40	47	13	36	28	29	0	0	0	0	0	0	0	0	0	0	0	0	0	0	0	0	0	0	1	0	0	0	0	0	0	0
SRR13991914	Ten-year longitudinal molecular epidemiology study of Escherichia coli and Klebsiella species bloodstream infections in Oxfordshire, UK	a8ce0abb-9d73-48ca-bf41-5a813b4a2ab0	SRR13991914	SAMN18254736	United Kingdom	North	Human	Urinary Tract	2017	104	5279677	141195	13	50.62	B2	131	53	40	47	13	36	28	29	0	0	0	0	0	0	0	0	0	0	0	0	0	0	0	1	0	0	0	0	0	0	0	0	0	0
SRR13991916	Ten-year longitudinal molecular epidemiology study of Escherichia coli and Klebsiella species bloodstream infections in Oxfordshire, UK	5fd8a14c-a035-424c-9b60-448ebfaa0a2f	SRR13991916	SAMN18257376	United Kingdom	North	Human	Urinary Tract	2012	90	5222417	182777	12	50.70	B2	New	53	New	47	13	36	28	29	0	0	0	0	0	0	0	0	0	0	0	0	0	0	0	1	0	0	0	0	0	0	0	0	0	0
SRR13991935	Ten-year longitudinal molecular epidemiology study of Escherichia coli and Klebsiella species bloodstream infections in Oxfordshire, UK	5d7615b4-1608-4cba-b554-5da5c0e4a70d	SRR13991935	SAMN18257399	United Kingdom	North	Human	Urinary Tract	2016	87	5205660	271411	8	50.49	B2	6355	13	13	9	13	16	10	449	0	0	0	0	0	0	0	0	0	0	0	0	0	0	0	1	0	0	0	0	0	0	0	0	0	0
SRR13991957	Ten-year longitudinal molecular epidemiology study of Escherichia coli and Klebsiella species bloodstream infections in Oxfordshire, UK	463f2e12-3fa4-4ff8-af31-9106328dde5a	SRR13991957	SAMN18257768	United Kingdom	North	Human	Digestive	2016	97	5162889	282248	6	50.59	B2	95	37	38	19	37	17	11	26	0	0	0	0	0	0	0	1	0	0	0	0	0	0	0	0	0	0	0	0	0	0	0	0	0	0
SRR13991961	Ten-year longitudinal molecular epidemiology study of Escherichia coli and Klebsiella species bloodstream infections in Oxfordshire, UK	0b23983d-2e95-43f9-8ece-ed233333d50b	SRR13991961	SAMN18263214	United Kingdom	North	Human	Unknown	2018	106	5235249	173718	11	50.77	B2	131	53	40	47	13	36	28	29	0	0	0	0	0	0	0	0	0	0	0	0	0	0	0	1	0	0	0	0	0	0	0	0	0	0
SRR13991963	Ten-year longitudinal molecular epidemiology study of Escherichia coli and Klebsiella species bloodstream infections in Oxfordshire, UK	45e5c78c-af3a-4015-b796-5298f91667c7	SRR13991963	SAMN18257774	United Kingdom	North	Human	Unknown	2018	143	5008154	95062	16	50.79	C	10243	6	4	12	1184	20	12	7	0	0	0	0	0	0	0	0	0	0	0	0	0	0	1	0	0	0	0	0	0	0	0	0	0	0
SRR13991969	Ten-year longitudinal molecular epidemiology study of Escherichia coli and Klebsiella species bloodstream infections in Oxfordshire, UK	0a4dce58-4a01-4abb-9301-3e6ba37c81f5	SRR13991969	SAMN18263220	United Kingdom	North	Human	Urinary Tract	2018	122	5186547	173729	10	50.73	B2	131	53	40	47	13	36	28	29	0	0	0	0	0	0	0	0	0	0	0	0	0	0	0	1	0	0	0	0	0	0	0	0	0	0
SRR13991987	Ten-year longitudinal molecular epidemiology study of Escherichia coli and Klebsiella species bloodstream infections in Oxfordshire, UK	4369ccbc-eb5b-4312-b9a5-9a2f93dcf2e4	SRR13991987	SAMN18257798	United Kingdom	North	Human	Urinary Tract	2015	78	5289061	213507	9	50.72	B2	131	53	40	47	13	36	28	29	0	0	0	0	0	0	0	0	0	0	0	0	0	0	0	1	0	0	0	0	0	0	0	0	0	0
SRR13992007	Ten-year longitudinal molecular epidemiology study of Escherichia coli and Klebsiella species bloodstream infections in Oxfordshire, UK	a955ac0b-9205-405a-9036-97f4161663a3	SRR13992007	SAMN18254727	United Kingdom	North	Human	Urinary Tract	2017	99	5320094	172760	13	50.59	B2	131	53	40	47	13	36	28	29	0	0	0	0	0	0	0	0	0	0	0	0	0	0	0	1	0	0	0	0	0	0	0	0	0	0
SRR13992008	Ten-year longitudinal molecular epidemiology study of Escherichia coli and Klebsiella species bloodstream infections in Oxfordshire, UK	fb196673-f10e-4be1-8fa9-fd238c76d065	SRR13992008	SAMN18253967	United Kingdom	North	Human	Unknown	2011	97	5372026	192478	10	50.64	B2	131	53	40	47	13	36	28	29	0	0	0	0	0	0	0	0	0	0	0	0	0	0	0	1	0	0	0	0	0	0	0	0	0	0
SRR13992068	Ten-year longitudinal molecular epidemiology study of Escherichia coli and Klebsiella species bloodstream infections in Oxfordshire, UK	03970aee-42a6-4a6b-9a30-ca460636e2e1	SRR13992068	SAMN18263280	United Kingdom	North	Human	Digestive	2017	130	5395045	144826	12	50.49	D	38	4	26	2	25	5	5	19	0	0	0	0	0	0	0	0	0	0	0	0	0	0	0	1	0	0	0	0	0	0	0	0	0	0
SRR13992072	Ten-year longitudinal molecular epidemiology study of Escherichia coli and Klebsiella species bloodstream infections in Oxfordshire, UK	03485d1b-abb5-46e2-925a-7ce11061405d	SRR13992072	SAMN18263285	United Kingdom	North	Human	Unknown	2017	98	5189909	163312	11	50.73	B2	131	53	40	47	13	36	28	29	0	0	0	0	0	0	0	0	0	0	0	0	0	0	0	1	0	0	0	0	0	0	0	0	0	0
SRR13992077	Ten-year longitudinal molecular epidemiology study of Escherichia coli and Klebsiella species bloodstream infections in Oxfordshire, UK	0240c711-0a61-4183-b31d-5309ad54e969	SRR13992077	SAMN18263291	United Kingdom	North	Human	Unknown	2016	148	5313119	137827	12	50.72	B2	131	53	40	47	13	36	28	29	0	0	0	0	0	0	0	0	0	0	0	0	0	0	0	1	0	0	0	0	0	0	0	0	0	0
SRR13992078	Ten-year longitudinal molecular epidemiology study of Escherichia coli and Klebsiella species bloodstream infections in Oxfordshire, UK	0233ca07-2f55-4d5c-9187-8af851e62dcb	SRR13992078	SAMN18263292	United Kingdom	North	Human	Urinary Tract	2016	85	5100324	156405	10	50.65	B2	131	53	40	47	13	36	28	29	0	0	0	0	0	0	0	0	0	0	0	0	0	0	0	0	0	0	1	0	0	0	0	0	0	0
SRR13992083	Ten-year longitudinal molecular epidemiology study of Escherichia coli and Klebsiella species bloodstream infections in Oxfordshire, UK	a84784c0-13b3-455b-91b2-faea82a62a12	SRR13992083	SAMN18254743	United Kingdom	North	Human	Digestive	2016	85	5120671	160922	10	50.65	B2	131	53	40	47	13	36	28	29	0	0	0	0	0	0	0	0	0	0	0	0	0	0	0	0	0	0	1	0	0	0	0	0	0	0
SRR13992087	Ten-year longitudinal molecular epidemiology study of Escherichia coli and Klebsiella species bloodstream infections in Oxfordshire, UK	f887a1ce-f0fb-4e56-85dc-9140e8f717ec	SRR13992087	SAMN18253990	United Kingdom	North	Human	Digestive	2018	95	5254880	176997	12	50.63	B2	131	53	40	47	13	36	28	29	0	0	0	0	0	0	0	0	0	0	0	0	0	0	0	1	0	0	0	0	0	0	0	0	0	0
SRR13992103	Ten-year longitudinal molecular epidemiology study of Escherichia coli and Klebsiella species bloodstream infections in Oxfordshire, UK	a6c6e2c3-0750-4a56-9dd2-1e2f01e41ba9	SRR13992103	SAMN18254757	United Kingdom	North	Human	Unknown	2018	109	5386216	169636	13	50.66	B2	131	53	40	47	13	36	28	29	0	0	0	0	0	0	0	0	0	0	0	0	0	0	0	1	0	0	0	0	0	0	0	0	0	0
SRR13992113	Ten-year longitudinal molecular epidemiology study of Escherichia coli and Klebsiella species bloodstream infections in Oxfordshire, UK	a36fa3d6-3e9d-4cce-bf2b-70e4d8165414	SRR13992113	SAMN18254795	United Kingdom	North	Human	Unknown	2018	117	4820147	124264	12	50.71	A	167	10	11	4	8	8	13	2	0	0	0	0	0	0	0	0	0	0	0	0	0	0	0	1	0	0	0	0	0	0	0	0	0	0
SRR13992135	Ten-year longitudinal molecular epidemiology study of Escherichia coli and Klebsiella species bloodstream infections in Oxfordshire, UK	a11f2806-18ed-4cc2-9d83-6383993602e3	SRR13992135	SAMN18254818	United Kingdom	North	Human	Urinary Tract	2016	73	5266227	196876	9	50.70	B2	8671	839	40	47	13	36	28	29	0	0	0	0	0	0	0	0	0	0	0	0	0	0	0	1	0	0	0	0	0	0	0	0	0	0
SRR13992141	Ten-year longitudinal molecular epidemiology study of Escherichia coli and Klebsiella species bloodstream infections in Oxfordshire, UK	018c6588-369f-4255-94ff-8bd39097e8d5	SRR13992141	SAMN18263300	United Kingdom	North	Human	Unknown	2016	93	5211615	218222	9	50.58	D	38	4	26	2	25	5	5	19	0	0	0	0	0	0	0	0	0	0	0	0	0	1	0	0	0	0	0	0	0	0	0	0	0	0
SRR13992193	Ten-year longitudinal molecular epidemiology study of Escherichia coli and Klebsiella species bloodstream infections in Oxfordshire, UK	e112ecc6-b4be-4cd7-90a5-9eed2a8aee6f	SRR13992193	SAMN18254203	United Kingdom	North	Human	Urinary Tract	2018	89	5377052	212943	10	50.69	B2	131	53	40	47	13	36	28	29	0	0	0	0	0	0	0	0	0	0	0	0	0	0	0	1	0	0	0	0	0	0	0	0	0	0
SRR13992204	Ten-year longitudinal molecular epidemiology study of Escherichia coli and Klebsiella species bloodstream infections in Oxfordshire, UK	86909753-0309-4e74-b2aa-2adce529267c	SRR13992204	SAMN18257051	United Kingdom	North	Human	Urinary Tract	2015	75	5073224	208320	10	50.77	B2	131	53	40	47	13	36	28	29	0	0	0	0	0	0	0	0	0	0	0	0	0	0	0	0	0	0	0	0	0	0	0	0	0	0
SRR13992218	Ten-year longitudinal molecular epidemiology study of Escherichia coli and Klebsiella species bloodstream infections in Oxfordshire, UK	40d67d26-cd5d-40f6-858c-e3ffbbec7ee8	SRR13992218	SAMN18257826	United Kingdom	North	Human	Unknown	2012	107	5358106	173644	10	50.59	G	117	20	45	41	43	5	32	2	0	0	0	0	0	0	0	1	0	0	0	0	0	0	0	0	0	0	0	0	0	0	0	0	0	0
SRR13992232	Ten-year longitudinal molecular epidemiology study of Escherichia coli and Klebsiella species bloodstream infections in Oxfordshire, UK	fff91cb2-e91f-4222-bf6a-88b4de1ed241	SRR13992232	SAMN18253923	United Kingdom	North	Human	Unknown	2017	94	5263460	177011	11	50.71	B2	131	53	40	47	13	36	28	29	0	0	0	0	0	0	0	0	0	0	0	0	0	0	0	1	0	0	0	0	0	0	0	0	0	0
SRR13992268	Ten-year longitudinal molecular epidemiology study of Escherichia coli and Klebsiella species bloodstream infections in Oxfordshire, UK	de8f7dac-0ce0-476c-99ce-e97548fccfc7	SRR13992268	SAMN18254222	United Kingdom	North	Human	Urinary Tract	2016	102	4853816	110363	16	50.54	A	46	8	7	1	8	8	8	6	0	0	0	0	0	0	0	0	0	0	0	0	0	0	0	1	0	0	0	0	0	0	0	0	0	0
SRR13992272	Ten-year longitudinal molecular epidemiology study of Escherichia coli and Klebsiella species bloodstream infections in Oxfordshire, UK	de5226fd-db9f-4c69-8df7-6e31abddf219	SRR13992272	SAMN18254226	United Kingdom	North	Human	Urinary Tract	2018	107	5328216	186389	8	50.66	B2	131	53	40	47	13	36	28	29	0	0	0	0	0	0	0	0	0	0	0	0	0	0	0	1	0	0	0	0	0	0	0	0	0	0
SRR13992278	Ten-year longitudinal molecular epidemiology study of Escherichia coli and Klebsiella species bloodstream infections in Oxfordshire, UK	dd883b9b-c385-4a1b-9502-394b81d3e49b	SRR13992278	SAMN18254232	United Kingdom	North	Human	Urinary Tract	2017	107	5157069	112714	11	50.67	D	69	21	35	27	6	5	5	4	1	0	0	0	0	0	0	0	0	0	0	0	0	0	0	0	0	0	0	0	0	0	0	0	0	0
SRR13992283	Ten-year longitudinal molecular epidemiology study of Escherichia coli and Klebsiella species bloodstream infections in Oxfordshire, UK	8267e001-3729-4219-bcda-f458d7fb41d7	SRR13992283	SAMN18257074	United Kingdom	North	Human	Unknown	2011	64	4919937	194958	8	50.65	E	8318	83	23	155	12	1	2	17	0	0	0	0	0	0	0	0	0	0	0	0	0	0	0	0	0	0	0	0	1	0	0	0	0	0
SRR13992284	Ten-year longitudinal molecular epidemiology study of Escherichia coli and Klebsiella species bloodstream infections in Oxfordshire, UK	396bbe16-2273-4d30-a8d9-a8bf02100db9	SRR13992284	SAMN18262519	United Kingdom	North	Human	Urinary Tract	2017	74	5138190	172686	11	50.64	B2	131	53	40	47	13	36	28	29	0	0	0	0	0	0	0	0	0	0	0	0	0	0	0	1	0	0	0	0	0	0	0	0	0	0
SRR13992293	Ten-year longitudinal molecular epidemiology study of Escherichia coli and Klebsiella species bloodstream infections in Oxfordshire, UK	80f189f9-667c-4a3b-87b6-7adc140fd9fd	SRR13992293	SAMN18257084	United Kingdom	North	Human	Unknown	2018	114	5285727	158855	11	50.69	B2	131	53	40	47	13	36	28	29	0	0	0	0	0	0	0	0	0	0	0	0	0	0	0	1	0	0	0	0	0	0	0	0	0	0
SRR13992302	Ten-year longitudinal molecular epidemiology study of Escherichia coli and Klebsiella species bloodstream infections in Oxfordshire, UK	7f8bdfc4-ff58-4242-bfde-429f4173ca1b	SRR13992302	SAMN18257093	United Kingdom	North	Human	Urinary Tract	2017	123	5227386	136291	14	50.67	B2	131	53	40	47	13	36	28	29	0	0	0	0	0	0	0	0	0	0	0	0	0	0	1	0	0	0	0	0	0	0	0	0	0	0
SRR13992308	Ten-year longitudinal molecular epidemiology study of Escherichia coli and Klebsiella species bloodstream infections in Oxfordshire, UK	7ef58802-51a6-404b-935c-8af014454ddc	SRR13992308	SAMN18257099	United Kingdom	North	Human	Unknown	2016	91	5237456	172218	12	50.79	B2	131	53	40	47	13	36	28	29	0	0	0	0	0	0	0	0	0	0	0	0	0	0	0	1	0	0	0	0	0	0	0	0	0	0
SRR13992323	Ten-year longitudinal molecular epidemiology study of Escherichia coli and Klebsiella species bloodstream infections in Oxfordshire, UK	f6f01ec1-dc21-4025-9bcc-47652c732fe1	SRR13992323	SAMN18254004	United Kingdom	North	Human	Urinary Tract	2018	93	5270153	173845	12	50.60	B2	131	53	40	47	13	36	28	29	0	0	0	0	0	0	0	0	0	0	0	0	0	0	0	1	0	0	0	0	0	0	0	0	0	0
SRR13992348	Ten-year longitudinal molecular epidemiology study of Escherichia coli and Klebsiella species bloodstream infections in Oxfordshire, UK	3768afbe-a465-4c2f-b713-e5c6f3d7f484	SRR13992348	SAMN18262542	United Kingdom	North	Human	Unknown	2016	89	5232047	173728	9	50.67	B2	131	53	40	47	13	36	28	29	0	0	0	0	0	0	0	0	0	0	0	0	0	0	0	1	0	0	0	0	0	0	0	0	0	0
SRR13992403	Ten-year longitudinal molecular epidemiology study of Escherichia coli and Klebsiella species bloodstream infections in Oxfordshire, UK	87944cf8-d204-422f-aeb1-77a945a91419	SRR13992403	SAMN18257040	United Kingdom	North	Human	Unknown	2018	81	4835520	161252	11	50.71	B1	162	9	65	5	1	9	13	6	0	0	0	0	0	0	0	0	0	0	0	0	0	0	0	0	0	0	0	0	0	0	0	0	0	0
SRR13992410	Ten-year longitudinal molecular epidemiology study of Escherichia coli and Klebsiella species bloodstream infections in Oxfordshire, UK	d894d0ec-c0b8-4cdb-adbb-64569be20de5	SRR13992410	SAMN18254280	United Kingdom	North	Human	Digestive	2011	76	5060134	162463	10	50.51	C	23	6	4	12	1	20	13	7	0	0	0	0	0	0	0	0	0	0	0	0	0	0	0	0	0	0	0	0	0	0	0	0	0	0
SRR13992416	Ten-year longitudinal molecular epidemiology study of Escherichia coli and Klebsiella species bloodstream infections in Oxfordshire, UK	d831a391-105e-4199-942d-cd4ffb649639	SRR13992416	SAMN18254286	United Kingdom	North	Human	Urinary Tract	2018	91	5220701	237239	8	50.41	B2	1193	14	14	10	200	17	7	10	0	0	0	0	0	0	0	0	0	0	0	0	0	0	0	1	0	0	0	0	0	0	0	0	0	0
SRR13992430	Ten-year longitudinal molecular epidemiology study of Escherichia coli and Klebsiella species bloodstream infections in Oxfordshire, UK	7a9991be-e7b4-45c2-9ada-65fd72f9ec49	SRR13992430	SAMN18257139	United Kingdom	North	Human	Unknown	2011	117	5264573	97680	14	50.67	D	69	21	35	27	6	5	5	4	0	1	0	0	0	0	0	0	0	0	0	0	0	0	0	0	0	0	0	0	0	0	0	0	0	0
SRR13992445	Ten-year longitudinal molecular epidemiology study of Escherichia coli and Klebsiella species bloodstream infections in Oxfordshire, UK	78a30455-a619-4fba-9885-435b346304e5	SRR13992445	SAMN18257154	United Kingdom	North	Human	Unknown	2017	75	5022955	196712	8	50.60	B2	1193	14	14	10	200	17	7	10	0	0	0	0	0	0	0	0	0	0	0	0	0	0	0	0	0	0	1	0	0	0	0	0	0	0
SRR13992449	Ten-year longitudinal molecular epidemiology study of Escherichia coli and Klebsiella species bloodstream infections in Oxfordshire, UK	f0f996c2-0851-4a3a-9081-1b25b1ebf276	SRR13992449	SAMN18254061	United Kingdom	North	Human	Urinary Tract	2012	93	5200966	140141	13	50.71	B2	131	53	40	47	13	36	28	29	0	0	0	0	0	0	0	0	0	0	0	0	0	0	0	1	0	0	0	0	0	0	0	0	0	0
SRR13992460	Ten-year longitudinal molecular epidemiology study of Escherichia coli and Klebsiella species bloodstream infections in Oxfordshire, UK	ed6984ec-90a1-4a62-a62c-6e2a5f6a1afe	SRR13992460	SAMN18254086	United Kingdom	North	Human	Digestive	2017	80	4895701	184139	10	50.65	C	410	6	4	12	1	20	18	7	0	0	0	0	0	0	0	0	0	0	0	0	0	0	0	1	0	0	0	0	0	0	0	0	0	0
SRR13992498	Ten-year longitudinal molecular epidemiology study of Escherichia coli and Klebsiella species bloodstream infections in Oxfordshire, UK	d576d528-0f3a-4d23-a0aa-5c169430a58c	SRR13992498	SAMN18254313	United Kingdom	North	Human	Unknown	2011	86	5200441	131522	13	50.67	D	405	35	37	29	25	4	5	73	0	0	0	0	0	0	0	0	0	0	0	0	0	0	0	1	0	0	0	0	0	0	0	0	0	0
SRR13992499	Ten-year longitudinal molecular epidemiology study of Escherichia coli and Klebsiella species bloodstream infections in Oxfordshire, UK	3f526bac-f35d-475f-a4b2-e6811d922ba6	SRR13992499	SAMN18257835	United Kingdom	North	Human	Skin/Soft Tissue	2016	89	5251956	158921	11	50.68	B2	131	53	40	47	13	36	28	29	0	1	0	0	0	0	0	0	0	0	0	0	0	0	0	1	0	0	0	0	0	0	0	0	0	0
SRR13992504	Ten-year longitudinal molecular epidemiology study of Escherichia coli and Klebsiella species bloodstream infections in Oxfordshire, UK	3f1d2c31-5b0e-46d9-b2bb-5aeab9653814	SRR13992504	SAMN18257837	United Kingdom	North	Human	Unknown	2015	82	5334008	186466	9	50.72	B2	131	53	40	47	13	36	28	29	0	0	0	0	0	0	0	0	0	0	0	0	0	0	0	1	0	0	0	0	0	0	0	0	0	0
SRR13992512	Ten-year longitudinal molecular epidemiology study of Escherichia coli and Klebsiella species bloodstream infections in Oxfordshire, UK	33a1edbe-c206-4312-acee-b9f6f1032b8c	SRR13992512	SAMN18262866	United Kingdom	North	Human	Unknown	2018	116	5351223	173721	12	50.72	B2	131	53	40	47	13	36	28	29	0	0	0	0	0	0	0	0	0	0	0	0	0	0	0	1	0	0	0	0	0	0	0	0	0	0
SRR13992530	Ten-year longitudinal molecular epidemiology study of Escherichia coli and Klebsiella species bloodstream infections in Oxfordshire, UK	76827650-9ea0-4ce5-a0ee-ca651674d857	SRR13992530	SAMN18257184	United Kingdom	North	Human	Unknown	2016	115	5348470	166733	13	50.60	B2	131	53	40	47	13	36	28	29	0	0	0	0	0	0	0	0	0	0	0	0	0	0	0	1	0	0	0	0	0	0	0	0	0	0
SRR13992532	Ten-year longitudinal molecular epidemiology study of Escherichia coli and Klebsiella species bloodstream infections in Oxfordshire, UK	32327e8c-3141-4222-af49-46b67378c2b4	SRR13992532	SAMN18262880	United Kingdom	North	Human	Urinary Tract	2012	116	5340941	179518	10	50.47	D	38	4	26	2	25	5	5	19	0	0	0	0	0	0	0	0	0	0	0	0	0	0	0	1	0	0	0	0	0	0	0	0	0	0
SRR13992588	Ten-year longitudinal molecular epidemiology study of Escherichia coli and Klebsiella species bloodstream infections in Oxfordshire, UK	72e24bf7-84e4-4fac-98f4-208511e9c92d	SRR13992588	SAMN18257214	United Kingdom	North	Human	Urinary Tract	2016	128	5507425	132409	13	50.67	D	69	21	35	27	6	5	5	4	0	0	0	0	0	0	0	0	0	0	0	0	0	0	1	0	0	0	0	0	0	0	0	0	0	0
SRR13992608	Ten-year longitudinal molecular epidemiology study of Escherichia coli and Klebsiella species bloodstream infections in Oxfordshire, UK	e3fa1067-0b44-427e-8652-3d74b9196539	SRR13992608	SAMN18254166	United Kingdom	North	Human	Respiratory	2011	100	5359195	173729	11	50.65	B2	131	53	40	47	13	36	28	29	0	0	0	0	0	0	0	0	0	0	0	0	0	0	0	1	0	0	0	0	0	0	0	0	0	0
SRR13992609	Ten-year longitudinal molecular epidemiology study of Escherichia coli and Klebsiella species bloodstream infections in Oxfordshire, UK	e3c6cd15-459d-4033-87c2-c68e793004ef	SRR13992609	SAMN18254169	United Kingdom	North	Human	Urinary Tract	2012	86	5262198	186469	9	50.69	B2	131	53	40	47	13	36	28	29	0	0	0	0	0	0	0	0	0	0	0	0	0	0	0	1	0	0	0	0	0	0	0	0	0	0
SRR13992641	Ten-year longitudinal molecular epidemiology study of Escherichia coli and Klebsiella species bloodstream infections in Oxfordshire, UK	3c6a0c4f-f4c7-43c2-977a-65dd9c816dcd	SRR13992641	SAMN18262496	United Kingdom	North	Human	Unknown	2018	179	5445009	184563	12	50.49	B2	131	53	40	47	13	36	28	29	0	0	0	0	0	0	0	0	0	0	0	0	0	0	0	1	0	0	0	0	0	0	0	0	0	0
SRR13992644	Ten-year longitudinal molecular epidemiology study of Escherichia coli and Klebsiella species bloodstream infections in Oxfordshire, UK	ce5d48ca-a01c-4f00-ba15-02b9add9d284	SRR13992644	SAMN18254374	United Kingdom	North	Human	Unknown	2015	103	5144694	154423	11	50.73	B2	131	53	40	47	13	36	28	29	0	0	0	0	0	0	0	0	0	0	0	0	0	0	0	0	0	0	1	0	0	0	0	0	0	0
SRR13992657	Ten-year longitudinal molecular epidemiology study of Escherichia coli and Klebsiella species bloodstream infections in Oxfordshire, UK	2eecae02-a749-4a34-83d4-33e9c2e74f3e	SRR13992657	SAMN18262911	United Kingdom	North	Human	Unknown	2017	137	5046201	111512	16	50.56	A	10	10	11	4	8	8	8	2	0	0	0	0	0	0	0	0	0	0	0	0	0	0	0	1	0	0	0	0	0	0	0	0	0	0
SRR13992659	Ten-year longitudinal molecular epidemiology study of Escherichia coli and Klebsiella species bloodstream infections in Oxfordshire, UK	7155ff88-b87a-4ac8-8b38-31a90091222c	SRR13992659	SAMN18257229	United Kingdom	North	Human	Unknown	2018	97	5236386	153978	13	50.74	B2	131	53	40	47	13	36	28	29	0	0	0	0	0	0	0	0	0	0	0	0	0	0	0	1	0	0	0	0	0	0	0	0	0	0
SRR13992665	Ten-year longitudinal molecular epidemiology study of Escherichia coli and Klebsiella species bloodstream infections in Oxfordshire, UK	2e7ae473-5c0e-41de-869f-27c85593e736	SRR13992665	SAMN18262916	United Kingdom	North	Human	Unknown	2009	70	5352940	223418	9	50.70	B2	131	53	40	47	13	36	28	29	0	0	0	0	0	0	0	0	0	0	0	0	0	0	0	1	0	0	0	0	0	0	0	0	0	0
SRR13992684	Ten-year longitudinal molecular epidemiology study of Escherichia coli and Klebsiella species bloodstream infections in Oxfordshire, UK	3bccb69b-754a-4732-b5bb-7a34b359be35	SRR13992684	SAMN18262504	United Kingdom	North	Human	Unknown	2018	86	5136099	195854	9	50.72	B2	131	53	40	47	13	36	28	29	0	0	0	0	0	0	0	0	0	0	0	0	0	0	0	1	0	0	0	0	0	0	0	0	0	0
SRR13992692	Ten-year longitudinal molecular epidemiology study of Escherichia coli and Klebsiella species bloodstream infections in Oxfordshire, UK	cc7e88ca-afbb-4cb4-8883-53c0b30f6595	SRR13992692	SAMN18254394	United Kingdom	North	Human	Unknown	2017	83	5028232	159030	12	50.73	B2	131	53	40	47	13	36	28	29	0	0	0	0	0	0	0	0	0	0	0	0	0	0	0	0	0	0	1	0	0	0	0	0	0	0
SRR13992703	Ten-year longitudinal molecular epidemiology study of Escherichia coli and Klebsiella species bloodstream infections in Oxfordshire, UK	bc878853-2f36-48f4-a770-9453ef1ffc0f	SRR13992703	SAMN18254546	United Kingdom	North	Human	Urinary Tract	2015	113	5424639	177938	9	50.44	D	38	4	26	2	25	5	5	19	0	0	0	0	0	0	0	0	0	0	0	0	0	0	0	0	0	0	1	0	0	0	0	0	0	0
SRR13992711	Ten-year longitudinal molecular epidemiology study of Escherichia coli and Klebsiella species bloodstream infections in Oxfordshire, UK	b997700d-44b4-416c-9b8a-4fba5103ec75	SRR13992711	SAMN18254566	United Kingdom	North	Human	Unknown	2018	143	5393473	126722	15	50.43	D	38	4	26	2	25	5	5	19	0	0	0	0	0	0	0	0	0	0	0	0	0	0	0	1	0	0	0	0	0	0	0	0	0	0
SRR13992713	Ten-year longitudinal molecular epidemiology study of Escherichia coli and Klebsiella species bloodstream infections in Oxfordshire, UK	b8d41668-d2f1-4347-8380-1a1e57d33ffc	SRR13992713	SAMN18254571	United Kingdom	North	Human	Digestive	2017	102	5203378	177201	11	50.69	B2	131	53	40	47	13	36	28	29	0	0	0	0	0	0	0	0	0	0	0	0	0	0	0	1	0	0	0	0	0	0	0	0	0	0
SRR13992715	Ten-year longitudinal molecular epidemiology study of Escherichia coli and Klebsiella species bloodstream infections in Oxfordshire, UK	b89f4378-78b7-472c-a2f4-6e940d0a4da6	SRR13992715	SAMN18254576	United Kingdom	North	Human	Unknown	2016	124	5289512	165107	10	50.72	B2	131	53	40	47	13	36	28	29	0	0	0	0	0	0	0	0	0	0	0	0	0	0	0	1	0	0	0	0	0	0	0	0	0	0
SRR13992741	Ten-year longitudinal molecular epidemiology study of Escherichia coli and Klebsiella species bloodstream infections in Oxfordshire, UK	6d7918d8-8fcf-40b5-aa75-4f4a3f2c4681	SRR13992741	SAMN18257259	United Kingdom	North	Human	Unknown	2018	80	5076669	237238	7	50.64	B2	1193	14	14	10	200	17	7	10	0	0	0	0	0	0	0	0	0	0	0	0	0	0	0	1	0	0	0	0	0	0	0	0	0	0
SRR13992752	Ten-year longitudinal molecular epidemiology study of Escherichia coli and Klebsiella species bloodstream infections in Oxfordshire, UK	54c1b3ff-dd64-4711-bb07-3ddd4f73b80f	SRR13992752	SAMN18257635	United Kingdom	North	Human	Unknown	2016	93	5313799	172219	11	50.67	B2	131	53	40	47	13	36	28	29	0	0	0	0	0	0	0	0	0	0	0	0	0	0	0	1	0	0	0	0	0	0	0	0	0	0
SRR13992755	Ten-year longitudinal molecular epidemiology study of Escherichia coli and Klebsiella species bloodstream infections in Oxfordshire, UK	190f8720-420c-4ec6-8465-a7fb8d78cc03	SRR13992755	SAMN18263089	United Kingdom	North	Human	Urinary Tract	2011	81	5212155	204801	9	50.78	B2	131	53	40	47	13	36	28	29	0	0	0	0	0	0	0	0	0	0	0	0	0	0	0	1	0	0	0	0	0	0	0	0	0	0
SRR13992770	Ten-year longitudinal molecular epidemiology study of Escherichia coli and Klebsiella species bloodstream infections in Oxfordshire, UK	52b782eb-6d09-4a0d-98b8-c67fa36b9fd5	SRR13992770	SAMN18257656	United Kingdom	North	Human	Unknown	2017	130	5240970	172970	11	50.73	B2	131	53	40	47	13	36	28	29	0	0	0	0	0	0	0	0	0	0	0	0	0	0	0	1	0	0	0	0	0	0	0	0	0	0
SRR13992800	Ten-year longitudinal molecular epidemiology study of Escherichia coli and Klebsiella species bloodstream infections in Oxfordshire, UK	b125a18f-acea-4520-a19f-a8c2dc791ec1	SRR13992800	SAMN18254646	United Kingdom	North	Human	Unknown	2018	66	5151586	182387	10	50.71	B2	131	53	40	47	13	36	28	29	0	0	0	0	0	0	0	0	0	0	0	0	0	0	0	1	0	0	0	0	0	0	0	0	0	0
SRR13992818	Ten-year longitudinal molecular epidemiology study of Escherichia coli and Klebsiella species bloodstream infections in Oxfordshire, UK	50cc339e-23f7-412c-a03d-7e256e339236	SRR13992818	SAMN18257676	United Kingdom	North	Human	Unknown	2018	88	5147707	172969	11	50.75	B2	131	53	40	47	13	36	28	29	0	0	0	0	0	0	0	0	0	0	0	0	0	0	0	1	0	0	0	0	0	0	0	0	0	0
SRR13992826	Ten-year longitudinal molecular epidemiology study of Escherichia coli and Klebsiella species bloodstream infections in Oxfordshire, UK	1625ddc9-17be-449c-b500-f3a199d5afd1	SRR13992826	SAMN18263121	United Kingdom	North	Human	Urinary Tract	2016	78	4997584	172198	11	50.67	B2	131	53	40	47	13	36	28	29	0	0	0	0	0	0	0	0	0	0	0	0	0	0	0	0	0	0	1	0	0	0	0	0	0	0
SRR13992846	Ten-year longitudinal molecular epidemiology study of Escherichia coli and Klebsiella species bloodstream infections in Oxfordshire, UK	b4dae5ca-0282-436b-97ea-da001b77f44c	SRR13992846	SAMN18254613	United Kingdom	North	Human	Urinary Tract	2017	85	5215774	172968	10	50.78	B2	131	53	40	47	13	36	28	29	0	0	0	0	0	0	0	0	0	0	0	0	0	0	0	1	0	0	0	0	0	0	0	0	0	0
SRR13992856	Ten-year longitudinal molecular epidemiology study of Escherichia coli and Klebsiella species bloodstream infections in Oxfordshire, UK	b2d40b53-f168-40e9-b8a5-e6ea22e5a783	SRR13992856	SAMN18254633	United Kingdom	North	Human	Unknown	2017	88	5311356	175586	11	50.71	B2	131	53	40	47	13	36	28	29	0	0	0	0	0	0	0	0	0	0	0	0	0	0	0	1	0	0	0	0	0	0	0	0	0	0
SRR13992898	Ten-year longitudinal molecular epidemiology study of Escherichia coli and Klebsiella species bloodstream infections in Oxfordshire, UK	4e2d86d4-5336-4a69-b816-45c1fcc2cffd	SRR13992898	SAMN18257700	United Kingdom	North	Human	Urinary Tract	2017	92	5052010	165125	10	50.73	B2	131	53	40	47	13	36	28	29	0	0	0	0	0	0	0	0	0	0	0	0	0	0	0	0	0	0	1	0	0	0	0	0	0	0
SRR13992902	Ten-year longitudinal molecular epidemiology study of Escherichia coli and Klebsiella species bloodstream infections in Oxfordshire, UK	133342e5-2de3-4716-9137-1cad6f68c219	SRR13992902	SAMN18263146	United Kingdom	North	Human	Unknown	2012	98	5128113	246187	8	50.70	B2	131	53	40	47	13	36	28	29	0	0	0	0	0	0	0	0	1	0	0	0	0	0	0	0	0	0	0	0	0	0	0	0	0	0
SRR13992903	Ten-year longitudinal molecular epidemiology study of Escherichia coli and Klebsiella species bloodstream infections in Oxfordshire, UK	4da6ed3c-3fe5-4be7-9107-63d9ef751571	SRR13992903	SAMN18257705	United Kingdom	North	Human	Urinary Tract	2018	120	5255270	146895	13	50.61	B2	131	53	40	47	13	36	28	29	0	0	0	0	0	0	0	0	0	0	0	0	0	0	0	1	0	0	0	0	0	0	0	0	0	0
SRR13992917	Ten-year longitudinal molecular epidemiology study of Escherichia coli and Klebsiella species bloodstream infections in Oxfordshire, UK	118daa11-832b-4e44-b992-326e9e09598d	SRR13992917	SAMN18263162	United Kingdom	North	Human	Unknown	2009	65	5114072	221427	9	50.46	B2	2558	76	43	30	37	17	10	96	1	0	0	0	0	0	0	0	0	0	0	0	0	0	0	0	0	0	0	0	0	0	0	0	0	0
SRR13992944	Ten-year longitudinal molecular epidemiology study of Escherichia coli and Klebsiella species bloodstream infections in Oxfordshire, UK	aba5e2b1-8d03-4946-95aa-81e1d0191e3a	SRR13992944	SAMN18254705	United Kingdom	North	Human	Unknown	2018	145	5282379	106729	15	50.70	D	69	21	35	27	6	5	5	4	0	0	0	0	0	0	0	1	0	0	0	0	0	0	0	0	0	0	0	0	0	0	0	0	0	0
SRR13992945	Ten-year longitudinal molecular epidemiology study of Escherichia coli and Klebsiella species bloodstream infections in Oxfordshire, UK	aba4e8fc-ca19-4964-9f4e-dd090052a36b	SRR13992945	SAMN18254706	United Kingdom	North	Human	Unknown	2018	59	5197705	238639	8	50.58	D	393	18	106	17	6	5	5	4	0	0	0	0	0	0	0	0	0	0	0	0	0	0	0	0	0	0	1	0	0	0	0	0	0	0
SRR13992983	Ten-year longitudinal molecular epidemiology study of Escherichia coli and Klebsiella species bloodstream infections in Oxfordshire, UK	aa6b1a88-5170-42b4-9a78-4cbf78947c7b	SRR13992983	SAMN18254716	United Kingdom	North	Human	Unknown	2015	84	5071631	206414	9	50.77	B2	131	53	40	47	13	36	28	29	0	0	0	0	0	0	0	0	0	0	0	0	0	0	0	0	0	0	1	0	0	0	0	0	0	0
SRR13992996	Ten-year longitudinal molecular epidemiology study of Escherichia coli and Klebsiella species bloodstream infections in Oxfordshire, UK	613361d6-4cdc-4662-acb4-1a9b24c4a940	SRR13992996	SAMN18257369	United Kingdom	North	Human	Unknown	2013	62	5019447	195962	8	50.46	B2	127	13	14	19	36	23	11	10	1	0	0	0	0	0	0	0	0	0	0	0	0	0	0	0	0	0	0	0	0	0	0	0	0	0
SRR13993040	Ten-year longitudinal molecular epidemiology study of Escherichia coli and Klebsiella species bloodstream infections in Oxfordshire, UK	102bfdb5-6746-4e12-a938-53396d601a5d	SRR13993040	SAMN18263173	United Kingdom	North	Human	Unknown	2017	86	5153025	160009	11	50.39	F	354	85	88	78	29	59	58	62	0	0	0	0	0	0	0	0	0	0	0	0	0	0	1	0	0	0	0	0	0	0	0	0	0	0
SRR13993067	Ten-year longitudinal molecular epidemiology study of Escherichia coli and Klebsiella species bloodstream infections in Oxfordshire, UK	9938242b-8abd-4493-aeb0-81a8a72c9175	SRR13993067	SAMN18254879	United Kingdom	North	Human	Urinary Tract	2011	82	5159999	186584	10	50.70	B2	131	53	40	47	13	36	28	29	0	0	0	0	0	0	0	0	0	0	0	0	0	0	0	1	0	0	0	0	0	0	0	0	0	0
SRR13993069	Ten-year longitudinal molecular epidemiology study of Escherichia coli and Klebsiella species bloodstream infections in Oxfordshire, UK	ea6e0df0-e5f4-4219-a1e4-7d0c9a57daa4	SRR13993069	SAMN18254113	United Kingdom	North	Human	Urinary Tract	2016	101	5339012	173532	12	50.67	B2	131	53	40	47	13	36	28	29	0	0	0	0	0	0	0	0	0	0	0	0	0	0	0	1	0	0	0	0	0	0	0	0	0	0
SRR13993077	Ten-year longitudinal molecular epidemiology study of Escherichia coli and Klebsiella species bloodstream infections in Oxfordshire, UK	9844544e-4320-4760-9024-68c211bff3e6	SRR13993077	SAMN18254888	United Kingdom	North	Human	Urinary Tract	2015	122	5193741	191152	10	50.72	B2	131	53	40	47	13	36	28	29	0	0	0	0	0	0	0	0	0	0	0	0	0	0	0	1	0	0	0	0	0	0	0	0	0	0
SRR13993097	Ten-year longitudinal molecular epidemiology study of Escherichia coli and Klebsiella species bloodstream infections in Oxfordshire, UK	8da213d1-8e36-48ce-873d-9c8ef88dd0c4	SRR13993097	SAMN18256980	United Kingdom	North	Human	Unknown	2018	114	5171198	180519	12	50.65	B2	131	53	40	47	13	36	28	29	0	0	0	0	0	0	0	0	0	0	0	0	0	0	0	1	0	0	0	0	0	0	0	0	0	0
SRR13993105	Ten-year longitudinal molecular epidemiology study of Escherichia coli and Klebsiella species bloodstream infections in Oxfordshire, UK	46961947-f400-4ca3-8d92-817d4f4eb040	SRR13993105	SAMN18257762	United Kingdom	North	Human	Unknown	2016	72	4953913	181628	10	50.73	B2	131	53	40	47	13	36	28	29	0	0	0	0	0	0	0	0	0	0	0	0	0	0	0	0	0	0	1	0	0	0	0	0	0	0
SRR13993125	Ten-year longitudinal molecular epidemiology study of Escherichia coli and Klebsiella species bloodstream infections in Oxfordshire, UK	09bcaead-604f-4871-8e22-3475ac8c45d1	SRR13993125	SAMN18263225	United Kingdom	North	Human	Digestive	2016	88	5090519	159683	10	50.59	B2	131	53	40	47	13	36	28	29	0	0	0	0	0	0	0	0	0	0	0	0	0	0	0	1	0	0	0	0	0	0	0	0	0	0
SRR13993133	Ten-year longitudinal molecular epidemiology study of Escherichia coli and Klebsiella species bloodstream infections in Oxfordshire, UK	089e08e4-894e-4ecf-8169-c23d29288cd3	SRR13993133	SAMN18263238	United Kingdom	North	Human	Urinary Tract	2018	102	5368064	186389	10	50.64	B2	131	53	40	47	13	36	28	29	0	0	0	0	0	0	0	0	0	0	0	0	0	0	0	1	0	0	0	0	0	0	0	0	0	0
SRR13993138	Ten-year longitudinal molecular epidemiology study of Escherichia coli and Klebsiella species bloodstream infections in Oxfordshire, UK	981384ab-de98-45e4-9d77-fdb6617b2871	SRR13993138	SAMN18254890	United Kingdom	North	Human	Unknown	2011	94	5362719	169002	12	50.63	B2	131	53	40	47	13	36	28	29	0	0	0	0	0	0	0	0	0	0	0	0	0	0	0	1	0	0	0	0	0	0	0	0	0	0
SRR13993151	Ten-year longitudinal molecular epidemiology study of Escherichia coli and Klebsiella species bloodstream infections in Oxfordshire, UK	96fff6cc-b403-4704-a62d-181aec55a1c3	SRR13993151	SAMN18254899	United Kingdom	North	Human	Urinary Tract	2018	103	5281448	167563	11	50.68	B2	131	53	40	47	13	36	28	29	0	0	0	0	0	0	0	0	0	0	0	0	0	0	0	1	0	0	0	0	0	0	0	0	0	0
SRR13993161	Ten-year longitudinal molecular epidemiology study of Escherichia coli and Klebsiella species bloodstream infections in Oxfordshire, UK	9655c98c-c268-463d-a672-0dc8da0a1f8c	SRR13993161	SAMN18254909	United Kingdom	North	Human	Unknown	2017	99	5294437	181304	11	50.49	F	648	92	4	87	96	70	58	2	0	0	0	0	0	0	0	0	0	0	0	0	0	0	0	1	0	0	0	0	0	0	0	0	0	0
SRR13993179	Ten-year longitudinal molecular epidemiology study of Escherichia coli and Klebsiella species bloodstream infections in Oxfordshire, UK	450cfee1-3a59-4ad4-bf3d-6b5f03d62e5c	SRR13993179	SAMN18257780	United Kingdom	North	Human	Digestive	2012	94	5099797	145628	13	50.72	D	New	35	New	29	25	4	5	73	0	0	0	0	0	0	0	0	0	0	0	0	0	0	0	1	0	0	0	0	0	0	0	0	0	0
SRR13993229	Ten-year longitudinal molecular epidemiology study of Escherichia coli and Klebsiella species bloodstream infections in Oxfordshire, UK	95a03c8c-c334-45e5-8c19-91933e06547e	SRR13993229	SAMN18256920	United Kingdom	North	Human	Unknown	2018	100	5278058	180948	10	50.68	B2	131	53	40	47	13	36	28	29	0	0	0	0	0	0	0	0	0	0	0	0	0	0	0	1	0	0	0	0	0	0	0	0	0	0
SRR13993239	Ten-year longitudinal molecular epidemiology study of Escherichia coli and Klebsiella species bloodstream infections in Oxfordshire, UK	950e331e-37e8-4e99-b581-14b884318eb8	SRR13993239	SAMN18256927	United Kingdom	North	Human	Unknown	2018	109	5314868	160557	12	50.63	B2	131	53	40	47	13	36	28	29	0	0	0	0	0	0	0	0	0	0	0	0	0	0	0	0	0	0	1	0	0	0	0	0	0	0
SRR13993266	Ten-year longitudinal molecular epidemiology study of Escherichia coli and Klebsiella species bloodstream infections in Oxfordshire, UK	428c7f91-488a-41c4-8a14-2f6283f07a5f	SRR13993266	SAMN18257809	United Kingdom	North	Human	Digestive	2018	77	4981976	142154	9	50.51	B1	155	6	4	14	16	24	8	14	0	0	0	0	0	0	0	0	1	0	0	0	0	0	0	0	0	0	0	0	0	0	0	0	0	0
SRR13993289	Ten-year longitudinal molecular epidemiology study of Escherichia coli and Klebsiella species bloodstream infections in Oxfordshire, UK	f341b889-712b-4acf-b51b-87cadb3ca1c5	SRR13993289	SAMN18254038	United Kingdom	North	Human	Unknown	2018	99	5332987	177041	11	50.63	B2	131	53	40	47	13	36	28	29	0	0	0	0	0	0	0	0	0	0	0	0	0	0	0	1	0	0	0	0	0	0	0	0	0	0
SRR13993293	Ten-year longitudinal molecular epidemiology study of Escherichia coli and Klebsiella species bloodstream infections in Oxfordshire, UK	f2867d2f-39c0-41f6-80c7-ed82fd078766	SRR13993293	SAMN18254042	United Kingdom	North	Human	Urinary Tract	2017	107	5187259	155679	12	50.62	B2	131	53	40	47	13	36	28	29	0	0	0	0	0	0	0	0	0	0	0	0	0	0	0	1	0	0	0	0	0	0	0	0	0	0
SRR13993294	Ten-year longitudinal molecular epidemiology study of Escherichia coli and Klebsiella species bloodstream infections in Oxfordshire, UK	f236e47e-194e-40e5-87c5-7b43cd3d53b2	SRR13993294	SAMN18254043	United Kingdom	North	Human	Unknown	2011	121	5469562	204739	9	50.61	B2	131	53	40	47	13	36	28	29	0	0	0	0	0	0	0	0	0	0	0	0	0	0	0	1	0	0	0	0	0	0	0	0	0	0
SRR13993308	Ten-year longitudinal molecular epidemiology study of Escherichia coli and Klebsiella species bloodstream infections in Oxfordshire, UK	c16cdf70-a28c-43e1-91dc-6ee6ede65494	SRR13993308	SAMN18254488	United Kingdom	North	Human	Urinary Tract	2015	72	5052334	216268	9	50.68	B2	131	53	40	47	13	36	28	29	0	0	0	0	0	0	0	0	0	0	0	0	0	0	0	1	0	0	0	0	0	0	0	0	0	0
SRR13993315	Ten-year longitudinal molecular epidemiology study of Escherichia coli and Klebsiella species bloodstream infections in Oxfordshire, UK	7a6cee1a-282d-4b22-87fc-92147a366876	SRR13993315	SAMN18257142	United Kingdom	North	Human	Unknown	2011	89	5193395	186466	10	50.79	B2	131	53	40	47	13	36	28	29	0	0	0	0	0	0	0	0	0	0	0	0	0	0	0	1	0	0	0	0	0	0	0	0	0	0
SRR13993339	Ten-year longitudinal molecular epidemiology study of Escherichia coli and Klebsiella species bloodstream infections in Oxfordshire, UK	5fd4369c-4cd4-47ba-b79d-507fb8213bfc	SRR13993339	SAMN18257377	United Kingdom	North	Human	Unknown	2011	74	5111360	233010	8	50.76	B2	131	53	40	47	13	36	28	29	0	0	0	0	0	0	0	0	0	0	0	0	0	0	0	1	0	0	0	0	0	0	0	0	0	0
SRR13993380	Ten-year longitudinal molecular epidemiology study of Escherichia coli and Klebsiella species bloodstream infections in Oxfordshire, UK	c5398245-2269-43dd-9bc1-5c73a6529e75	SRR13993380	SAMN18254456	United Kingdom	North	Human	Unknown	2015	142	5216120	173842	11	50.65	B2	131	53	40	47	13	36	28	29	0	0	0	0	0	0	0	0	0	0	0	0	0	0	0	0	0	0	1	0	0	0	0	0	0	0
SRR13993399	Ten-year longitudinal molecular epidemiology study of Escherichia coli and Klebsiella species bloodstream infections in Oxfordshire, UK	be8a48b1-88c4-49dc-8dbd-52f560b48440	SRR13993399	SAMN18254523	United Kingdom	North	Human	Digestive	2017	97	5162689	129810	12	50.73	B1	443	6	19	15	16	9	8	7	0	0	0	0	0	0	0	0	0	0	0	0	0	0	0	1	0	0	0	0	0	0	0	0	0	0
SRR13993400	Ten-year longitudinal molecular epidemiology study of Escherichia coli and Klebsiella species bloodstream infections in Oxfordshire, UK	776089e0-9b18-4331-9559-816b9c877924	SRR13993400	SAMN18257172	United Kingdom	North	Human	Urinary Tract	2017	110	5237237	165219	10	50.72	B2	131	53	40	47	13	36	28	29	0	0	0	0	0	0	0	0	0	0	0	0	0	0	0	1	0	0	0	0	0	0	0	0	0	0
SRR13993426	Ten-year longitudinal molecular epidemiology study of Escherichia coli and Klebsiella species bloodstream infections in Oxfordshire, UK	21dfdb47-5c4a-4125-98e9-94f66b922494	SRR13993426	SAMN18263027	United Kingdom	North	Human	Unknown	2017	94	5341179	199915	11	50.59	B2	131	53	40	47	13	36	28	29	0	0	0	0	0	0	0	0	0	0	0	0	0	0	0	1	0	0	0	0	0	0	0	0	0	0
SRR13993443	Ten-year longitudinal molecular epidemiology study of Escherichia coli and Klebsiella species bloodstream infections in Oxfordshire, UK	205cdf3b-e980-4582-86d6-68f0f73d5576	SRR13993443	SAMN18263038	United Kingdom	North	Human	Urinary Tract	2011	89	5220188	169350	12	50.68	B2	131	53	40	47	13	36	28	29	0	0	0	0	0	0	0	0	0	0	0	0	0	0	0	1	0	0	0	0	0	0	0	0	0	0
SRR13993446	Ten-year longitudinal molecular epidemiology study of Escherichia coli and Klebsiella species bloodstream infections in Oxfordshire, UK	bcfa82d6-3416-48ae-9e04-e63f7eafbed9	SRR13993446	SAMN18254542	United Kingdom	North	Human	Unknown	2010	60	4834765	210141	7	50.87	B1	2006	6	317	33	16	11	8	6	0	0	0	0	0	0	0	0	0	0	0	0	0	0	0	1	0	0	0	0	0	0	0	0	0	0
SRR13993458	Ten-year longitudinal molecular epidemiology study of Escherichia coli and Klebsiella species bloodstream infections in Oxfordshire, UK	73e82c40-ef69-4e54-b190-63445b7e681a	SRR13993458	SAMN18257200	United Kingdom	North	Human	Unknown	2010	112	5148415	213020	9	50.81	B2	131	53	40	47	13	36	28	29	0	0	0	0	0	0	0	0	0	0	0	0	0	0	0	1	0	0	0	0	0	0	0	0	0	0
SRR13993488	Ten-year longitudinal molecular epidemiology study of Escherichia coli and Klebsiella species bloodstream infections in Oxfordshire, UK	1e67a9ba-c68e-4231-ad57-37763f65e1c7	SRR13993488	SAMN18263050	United Kingdom	North	Human	Unknown	2017	77	5189720	267143	7	50.56	B2	4363	13	13	9	13	16	5	9	0	0	0	0	0	0	0	0	0	0	0	0	0	0	0	1	0	0	0	0	0	0	0	0	0	0
SRR13993503	Ten-year longitudinal molecular epidemiology study of Escherichia coli and Klebsiella species bloodstream infections in Oxfordshire, UK	c2bd3042-f911-4989-a6a3-037da79f06f3	SRR13993503	SAMN18254480	United Kingdom	North	Human	Urinary Tract	2017	113	5319760	158828	12	50.67	B2	131	53	40	47	13	36	28	29	0	0	0	0	0	0	0	0	0	0	0	0	0	0	0	1	0	0	0	0	0	0	0	0	0	0
SRR13993512	Ten-year longitudinal molecular epidemiology study of Escherichia coli and Klebsiella species bloodstream infections in Oxfordshire, UK	c0b61632-e9d6-47bb-bdbc-c6bc2fb7e20b	SRR13993512	SAMN18254497	United Kingdom	North	Human	Unknown	2011	106	5265746	189479	11	50.68	B2	131	53	40	47	13	36	28	29	0	0	0	0	0	0	0	0	0	0	0	0	0	0	0	1	0	0	0	0	0	0	0	0	0	0
SRR13993559	Ten-year longitudinal molecular epidemiology study of Escherichia coli and Klebsiella species bloodstream infections in Oxfordshire, UK	57ca99c1-d5a5-4172-9dc4-dc3c2893c0eb	SRR13993559	SAMN18257605	United Kingdom	North	Human	Unknown	2018	87	5160799	196712	8	50.56	B2	1193	14	14	10	200	17	7	10	0	0	0	0	0	0	0	0	0	0	0	0	0	0	0	1	0	0	0	0	0	0	0	0	0	0
SRR13993586	Ten-year longitudinal molecular epidemiology study of Escherichia coli and Klebsiella species bloodstream infections in Oxfordshire, UK	bdfcaa26-9ad0-4998-8133-9c88c96569c4	SRR13993586	SAMN18254531	United Kingdom	North	Human	Unknown	2011	76	5208129	204500	8	50.76	B2	131	53	40	47	13	36	28	29	0	0	0	0	0	0	0	0	0	0	0	0	0	0	0	1	0	0	0	0	0	0	0	0	0	0
SRR13993627	Ten-year longitudinal molecular epidemiology study of Escherichia coli and Klebsiella species bloodstream infections in Oxfordshire, UK	9eb96ae7-939d-4fac-9859-6f78ee14c6ed	SRR13993627	SAMN18254840	United Kingdom	North	Human	Urinary Tract	2012	77	5165921	212384	8	50.77	B2	131	53	40	47	13	36	28	29	0	0	0	0	0	0	0	0	0	0	0	0	0	0	0	1	0	0	0	0	0	0	0	0	0	0
SRR13993633	Ten-year longitudinal molecular epidemiology study of Escherichia coli and Klebsiella species bloodstream infections in Oxfordshire, UK	9e5dd116-8676-493c-9ab9-8f7d0a3c56ac	SRR13993633	SAMN18254846	United Kingdom	North	Human	Unknown	2016	74	5193820	204441	7	50.45	B2	421	37	38	19	37	17	8	26	0	1	0	0	0	0	0	0	0	0	0	0	0	0	0	0	0	0	0	0	0	0	0	0	0	0
SRR13993639	Ten-year longitudinal molecular epidemiology study of Escherichia coli and Klebsiella species bloodstream infections in Oxfordshire, UK	317fa1f5-82c1-4196-87fa-674552a65b0f	SRR13993639	SAMN18262888	United Kingdom	North	Human	Unknown	2015	93	5128377	159415	12	50.78	B2	131	53	40	47	13	36	28	29	0	0	0	0	0	0	0	0	0	0	0	0	0	0	0	1	0	0	0	0	0	0	0	0	0	0
SRR13993652	Ten-year longitudinal molecular epidemiology study of Escherichia coli and Klebsiella species bloodstream infections in Oxfordshire, UK	2918450c-f756-49a4-b2b9-b082ce51bd25	SRR13993652	SAMN18262958	United Kingdom	North	Human	Unknown	2017	117	5123311	160451	11	50.76	B2	131	53	40	47	13	36	28	29	0	0	0	0	0	0	0	0	0	0	0	0	0	0	0	0	0	0	1	0	0	0	0	0	0	0
SRR13993667	Ten-year longitudinal molecular epidemiology study of Escherichia coli and Klebsiella species bloodstream infections in Oxfordshire, UK	a59bae46-0242-4ae1-b360-c57a47401771	SRR13993667	SAMN18254767	United Kingdom	North	Human	Unknown	2017	101	5181876	187089	10	50.42	B2	73	36	24	9	13	17	11	25	0	0	0	0	0	0	0	0	0	0	0	0	0	0	0	1	0	0	0	0	0	0	0	0	0	0
SRR13993675	Ten-year longitudinal molecular epidemiology study of Escherichia coli and Klebsiella species bloodstream infections in Oxfordshire, UK	f51adf13-8868-4007-b82e-44c668280349	SRR13993675	SAMN18254022	United Kingdom	North	Human	Unknown	2017	103	5144248	186137	10	50.58	D	69	21	35	27	6	5	5	4	0	1	0	0	0	0	0	0	0	0	0	0	0	0	0	0	0	0	0	0	0	0	0	0	0	0
SRR13993683	Ten-year longitudinal molecular epidemiology study of Escherichia coli and Klebsiella species bloodstream infections in Oxfordshire, UK	a3e9d356-19ab-40ae-ab64-076e05bc7cf0	SRR13993683	SAMN18254788	United Kingdom	North	Human	Vascular Implant	2017	93	5398051	204741	11	50.64	B2	131	53	40	47	13	36	28	29	0	0	0	0	0	0	0	0	0	0	0	0	0	0	0	1	0	0	0	0	0	0	0	0	0	0
SRR13993726	Ten-year longitudinal molecular epidemiology study of Escherichia coli and Klebsiella species bloodstream infections in Oxfordshire, UK	24e94b3d-46d3-470a-8151-3993db9fc04e	SRR13993726	SAMN18262999	United Kingdom	North	Human	Digestive	2016	66	5064699	165057	11	50.72	B2	131	53	40	47	13	36	28	29	0	0	0	0	0	0	0	0	0	0	0	0	0	0	0	1	0	0	0	0	0	0	0	0	0	0
SRR13993742	Ten-year longitudinal molecular epidemiology study of Escherichia coli and Klebsiella species bloodstream infections in Oxfordshire, UK	1e4c0c4a-5fa9-436f-ab56-3dccf05da49e	SRR13993742	SAMN18263051	United Kingdom	North	Human	Urinary Tract	2016	84	5225076	187163	9	50.82	B2	131	53	40	47	13	36	28	29	0	0	0	0	0	0	0	0	0	0	0	0	0	0	0	1	0	0	0	0	0	0	0	0	0	0
SRR13993747	Ten-year longitudinal molecular epidemiology study of Escherichia coli and Klebsiella species bloodstream infections in Oxfordshire, UK	1c6a8d44-0b9d-4449-adba-3e84a715bd7d	SRR13993747	SAMN18263066	United Kingdom	North	Human	Digestive	2017	69	5244041	186389	10	50.53	B2	131	53	40	47	13	36	28	29	0	0	0	0	0	0	0	0	0	0	0	0	0	0	0	1	0	0	0	0	0	0	0	0	0	0
SRR13993780	Ten-year longitudinal molecular epidemiology study of Escherichia coli and Klebsiella species bloodstream infections in Oxfordshire, UK	991fa56f-2fa8-4ffe-b943-57b0dd3a9b47	SRR13993780	SAMN18254881	United Kingdom	North	Human	Unknown	2017	80	5277537	173845	8	50.64	B2	131	53	40	47	13	36	28	29	0	0	0	0	0	0	0	0	0	0	0	0	0	0	0	1	0	0	0	0	0	0	0	0	0	0
SRR13993783	Ten-year longitudinal molecular epidemiology study of Escherichia coli and Klebsiella species bloodstream infections in Oxfordshire, UK	5252df4f-4230-47bb-85ff-6f6cf43cffb1	SRR13993783	SAMN18257662	United Kingdom	North	Human	Urinary Tract	2017	104	5226235	157292	10	50.64	D	38	4	26	2	25	5	5	19	0	0	0	0	0	0	0	0	0	0	0	0	0	0	0	0	0	0	1	0	0	0	0	0	0	0
SRR13993817	Ten-year longitudinal molecular epidemiology study of Escherichia coli and Klebsiella species bloodstream infections in Oxfordshire, UK	eeb29d9e-7606-4cfb-8d9c-eb49703b5743	SRR13993817	SAMN18254080	United Kingdom	North	Human	Unknown	2010	85	5184704	223418	9	50.77	B2	131	53	40	47	13	36	28	29	0	0	0	0	0	0	0	0	0	0	0	0	0	0	0	1	0	0	0	0	0	0	0	0	0	0
SRR13993819	Ten-year longitudinal molecular epidemiology study of Escherichia coli and Klebsiella species bloodstream infections in Oxfordshire, UK	ee33425f-447d-468d-ae25-f4c54c51e837	SRR13993819	SAMN18254082	United Kingdom	North	Human	Unknown	2018	139	5255910	121083	14	50.50	D	38	4	26	2	25	5	5	19	0	0	0	0	0	0	0	0	0	0	0	0	0	0	0	0	0	0	1	0	0	0	0	0	0	0
SRR13993823	Ten-year longitudinal molecular epidemiology study of Escherichia coli and Klebsiella species bloodstream infections in Oxfordshire, UK	9ccfa543-eccc-43cf-ae12-7f359f5b714d	SRR13993823	SAMN18254857	United Kingdom	North	Human	Unknown	2011	91	5174467	209678	9	50.77	B2	131	53	40	47	13	36	28	29	0	0	0	0	0	0	0	0	0	0	0	0	0	0	0	1	0	0	0	0	0	0	0	0	0	0
SRR13993834	Ten-year longitudinal molecular epidemiology study of Escherichia coli and Klebsiella species bloodstream infections in Oxfordshire, UK	4fdd40f0-31ae-42d5-b627-f0a7f1f5270f	SRR13993834	SAMN18257684	United Kingdom	North	Human	Urinary Tract	2016	84	5227375	172479	12	50.63	B2	131	53	40	47	13	36	28	29	0	0	0	0	0	0	0	0	0	0	0	0	0	0	0	1	0	0	0	0	0	0	0	0	0	0
SRR13993863	Ten-year longitudinal molecular epidemiology study of Escherichia coli and Klebsiella species bloodstream infections in Oxfordshire, UK	1b797eb0-c201-4dfb-8c95-855a58114b89	SRR13993863	SAMN18263074	United Kingdom	North	Human	Urinary Tract	2016	96	5341679	173729	10	50.65	B2	131	53	40	47	13	36	28	29	0	0	0	0	0	0	0	0	0	0	0	0	0	0	0	1	0	0	0	0	0	0	0	0	0	0
SRR13993876	Ten-year longitudinal molecular epidemiology study of Escherichia coli and Klebsiella species bloodstream infections in Oxfordshire, UK	1740edc5-76b3-4909-8677-c325b964d614	SRR13993876	SAMN18263110	United Kingdom	North	Human	Urinary Tract	2016	100	5229336	173081	10	50.64	B2	131	53	40	47	13	36	28	29	0	0	0	0	0	0	0	0	0	0	0	0	0	0	0	1	0	0	0	0	0	0	0	0	0	0
SRR13993889	Ten-year longitudinal molecular epidemiology study of Escherichia coli and Klebsiella species bloodstream infections in Oxfordshire, UK	944658d4-74cf-4270-9d0e-88178dc999f8	SRR13993889	SAMN18256935	United Kingdom	North	Human	Urinary Tract	2012	82	5281069	212943	10	50.69	B2	5667	415	40	47	13	36	28	29	0	0	0	0	0	0	0	0	0	0	0	0	0	0	0	1	0	0	0	0	0	0	0	0	0	0
1753502	This study	1753502	SAMEA114494551	ERR12246835	The Netherlands	North	Animal	Skin/Soft Tissue	2017	96	5114259	189357	8	50.41	B2	372	88	103	19	36	23	44	26	1
1753723	This study	1753723	SAMEA114494552	ERR12246836	Spain	South	Animal	Urinary Tract	2017	85	5067309	150869	10	50.52	F	457	101	88	97	108	26	79	2																				1
1753763	This study	1753763	SAMEA114494553	ERR12246855	Spain	South	Animal	Urinary Tract	2017	92	5027532	138977	12	50.75	B2	131	53	40	47	13	36	28	29																			1
1753850	This study	1753850	SAMEA114494554	ERR12246856	Germany	North	Animal	Urinary Tract	2017	84	5184542	262106	7	50.38	B2	372	88	103	19	36	23	44	26	1
1753883	This study	1753883	SAMEA114494555	ERR12246857	Germany	North	Animal	Skin/Soft Tissue	2017	104	5341989	172958	11	50.54	B2	73	36	24	9	13	17	11	25	1
1754015	This study	1754015	SAMEA114494556	ERR12246861	Germany	North	Animal	Skin/Soft Tissue	2017	115	4648642	86144	16	50.60	A	10	10	11	4	8	8	8	2																1
1754063	This study	1754063	SAMEA114494557	ERR12246894	Germany	North	Animal	Urinary Tract	2017	116	4917637	108531	16	50.68	A	361	10	99	5	91	8	7	2																1
1754105	This study	1754105	SAMEA114494558	ERR12246896	Germany	North	Animal	Respiratory	2017	81	5051527	173181	8	50.64	B2	2227	38	39	30	13	17	25	197	1
1754217	This study	1754217	SAMEA114494559	ERR12246897	Germany	North	Animal	Skin/Soft Tissue	2018	105	5555594	197559	9	50.27	D	1011	6	4	159	44	112	1	17																1
1802868	This study	1802868	SAMEA114494560	ERR12246899	Germany	North	Animal	Respiratory	2017	137	5148926	106939	14	50.89	D	69	21	35	27	6	5	5	4															1	1
1802870	This study	1802870	SAMEA114494561	ERR12246900	Germany	North	Animal	Respiratory	2017	57	5108792	186389	10	50.58	B2	131	53	40	47	13	36	28	29									1
1803257	This study	1803257	SAMEA114494562	ERR12246901	Italia	South	Animal	Urinary Tract	2018	132	5244483	127391	14	50.75	B1	602	6	19	33	26	11	8	6															1
1803258	This study	1803258	SAMEA114494563	ERR12246902	Italia	South	Animal	Urinary Tract	2018	115	5031083	154705	12	50.79	B1	1431	6	65	3	1	11	13	6	1								1
1803259	This study	1803259	SAMEA114494564	ERR12246903	Italia	South	Animal	Urinary Tract	2018	81	5132592	171434	11	50.38	D	973	154	187	22	52	130	129	4	1
1803304	This study	1803304	SAMEA114494565	ERR12246913	Italia	South	Animal	Urinary Tract	2018	133	5032067	150787	12	50.79	B1	1431	6	65	3	1	11	13	6	1								1
1803337	This study	1803337	SAMEA114494566	ERR12246915	Italia	South	Animal	Skin/Soft Tissue	2018	164	5484085	87153	17	50.53	D	405	35	37	29	25	4	5	73	1														1
1803428	This study	1803428	SAMEA114494567	ERR12246916	Italia	South	Animal	Urinary Tract	2017	168	4914396	107974	12	50.73	A	744	10	11	135	8	8	8	2	1
1803541	This study	1803541	SAMEA114494568	ERR12247230	Hungary	East	Animal	Urinary Tract	2018	183	4771813	81018	18	50.81	A	167	10	11	4	8	8	13	2															1
1803697	This study	1803697	SAMEA114494569	ERR12249487	Hungary	East	Animal	Respiratory	2018	99	5053711	184944	10	50.82	B1	2179	9	65	5	18	11	8	6																1							1
1803779	This study	1803779	SAMEA114494570	ERR12249897	France	South	Animal	Urinary Tract	2017	122	5295997	167021	10	50.40	F	648	92	4	87	96	70	58	2																1
1803836	This study	1803836	SAMEA114494571	ERR12249899	France	South	Animal	Respiratory	2017	63	5035174	244561	6	50.49	F	1485	92	231	87	96	70	58	2	1
1803839	This study	1803839	SAMEA114494572	ERR12249901	France	South	Animal	Urinary Tract	2017	70	5092733	162184	11	50.48	D	68	33	26	2	31	5	16	19	1
1928454	This study	1928454	SAMEA114494573	ERR12249902	France	South	Animal	Urinary Tract	2018	97	5198327	162448	11	50.60	D	1011	6	4	159	44	112	1	17
1928526	This study	1928526	SAMEA114494574	ERR12251480	Italia	South	Animal	Urinary Tract	2018	130	5039984	159407	12	50.81	B1	1431	6	65	3	1	11	13	6	1								1
1928534	This study	1928534	SAMEA114494575	ERR12251481	Italia	South	Animal	Urinary Tract	2018	98	5149133	115316	11	50.44	F	648	92	4	87	96	70	58	2																1
1928865	This study	1928865	SAMEA114494576	ERR12251483	Belgium	North	Animal	Urinary Tract	2018	139	5224341	87254	18	50.60	B1	297	6	65	32	26	9	8	2	1
1928887	This study	1928887	SAMEA114494577	ERR12251484	Belgium	North	Animal	Urinary Tract	2018	77	5305296	247904	6	50.35	F	1485	92	231	87	96	70	58	2									1
1942232	This study	1942232	SAMEA114494578	ERR12251487	Spain	South	Animal	Skin/Soft Tissue	2018	167	5349111	175178	11	50.70	C	90	6	4	12	1	20	8	7	1
1942280	This study	1942280	SAMEA114494579	ERR12251488	Germany	North	Animal	Skin/Soft Tissue	2018	122	5015845	104814	16	50.63	A	361	10	99	5	91	8	7	2																1
1942294	This study	1942294	SAMEA114494580	ERR12251522	Germany	North	Animal	Urinary Tract	2018	66	5072703	218085	9	50.64	B2	131	53	40	47	13	36	28	29	1
1942324	This study	1942324	SAMEA114494581	ERR12251615	Germany	North	Animal	Respiratory	2018	137	5495899	111625	14	50.56	C	88	6	4	12	1	20	12	7									1
1942365	This study	1942365	SAMEA114494582	ERR12251616	Germany	North	Animal	Respiratory	2018	190	5581227	92185	19	50.36	B1	603	6	4	4	16	43	8	6									1
1942366	This study	1942366	SAMEA114494583	ERR12251617	Germany	North	Animal	Respiratory	2018	122	5135827	109146	17	50.57	B1	58	6	4	4	16	24	8	14									1
1942476	This study	1942476	SAMEA114494584	ERR12251618	Germany	North	Animal	Urinary Tract	2018	89	5035093	210022	8	50.73	B1	224	6	4	33	16	11	8	6																1
1942607	This study	1942607	SAMEA114494585	ERR12251620	France	South	Animal	Skin/Soft Tissue	2018	96	5060354	123407	12	50.70	D	963	4	26	151	25	5	5	19	1
1942688	This study	1942688	SAMEA114494586	ERR12251622	France	South	Animal	Urinary Tract	2018	70	4885200	144610	12	50.62	D	973	154	187	22	52	130	129	4	1
1942756	This study	1942756	SAMEA114494587	ERR12251623	Italia	South	Animal	Skin/Soft Tissue	2018	119	5297250	147822	13	50.80	B2	new	40	47	13	36	28	29	0	1															1
1942947	This study	1942947	SAMEA114494588	ERR12251627	Hungary	East	Animal	Respiratory	2018	114	5631199	202730	9	50.39	E	7470	6	960	83	28	1	1	2	1
1943135	This study	1943135	SAMEA114494589	ERR12251628	Poland	East	Animal	Urinary Tract	2018	100	5316626	164407	10	50.35	B2	12	13	13	9	13	16	10	9	1
1943172	This study	1943172	SAMEA114494590	ERR12251629	Poland	East	Animal	Urinary Tract	2018	91	5026340	136521	13	50.75	B2	131	53	40	47	13	36	28	29																			1
1943175	This study	1943175	SAMEA114494591	ERR12251630	Poland	East	Animal	Urinary Tract	2018	156	5133572	89694	16	50.30	A	744	10	11	135	8	8	8	2																1
1951672	This study	1951672	SAMEA114494592	ERR12251638	United Kingdom	North	Animal	Skin/Soft Tissue	2018	79	5051318	171649	10	50.68	D	963	4	26	151	25	5	5	19	1
ERR1971298	WGS-based surveillance of third-generation cephalosporin-resistant Escherichia coli from bloodstream infections in Danemark	ERR1971298	ERR1971298	SAMEA104060704	Danemark	North	Human	blood:unknown	2014-2015	105	4908253	127577	13	50.65	C	410	6	4	12	1	20	18	7	0	0	0	0	0	0	0	0	0	0	0	0	0	0	0	1	0	0	0	0	0	0	0	0	0	0
ERR1971299	WGS-based surveillance of third-generation cephalosporin-resistant Escherichia coli from bloodstream infections in Danemark	ERR1971299	ERR1971299	SAMEA104060388	Danemark	North	Human	blood:unknown	2014-2015	109	5325407	167798	11	50.74	B2	131	53	40	47	13	36	28	29	0	0	0	0	0	0	0	0	0	0	0	0	0	0	0	1	0	0	0	0	0	0	0	0	0	0
ERR1971301	WGS-based surveillance of third-generation cephalosporin-resistant Escherichia coli from bloodstream infections in Danemark	ERR1971301	ERR1971301	SAMEA104060753	Danemark	North	Human	blood:unknown	2014-2015	96	5317533	260284	8	50.53	B2	372	88	103	19	36	23	44	26	0	0	0	0	0	0	0	0	1	0	0	0	0	0	0	0	0	0	0	0	0	0	0	0	0	0
ERR1971302	WGS-based surveillance of third-generation cephalosporin-resistant Escherichia coli from bloodstream infections in Danemark	ERR1971302	ERR1971302	SAMEA104060795	Danemark	North	Human	blood:unknown	2014-2015	111	5409329	159326	11	50.46	D	69	21	35	27	6	5	5	4	0	0	0	0	0	0	0	0	0	0	0	0	0	0	0	0	0	0	0	1	0	0	0	0	0	0
ERR1971304	WGS-based surveillance of third-generation cephalosporin-resistant Escherichia coli from bloodstream infections in Danemark	ERR1971304	ERR1971304	SAMEA104060360	Danemark	North	Human	blood:unknown	2014-2015	109	5092181	124343	13	50.71	B2	131	53	40	47	13	36	28	29	0	0	0	0	0	0	0	0	0	0	0	0	0	0	0	0	0	0	1	0	0	0	0	0	0	0
ERR1971305	WGS-based surveillance of third-generation cephalosporin-resistant Escherichia coli from bloodstream infections in Danemark	ERR1971305	ERR1971305	SAMEA104060808	Danemark	North	Human	blood:unknown	2014-2015	79	5119272	235835	7	50.35	F	457	101	88	97	108	26	79	2	0	0	0	0	0	0	0	0	0	0	0	0	0	0	0	0	0	0	0	0	1	0	0	0	0	0
ERR1971306	WGS-based surveillance of third-generation cephalosporin-resistant Escherichia coli from bloodstream infections in Danemark	ERR1971306	ERR1971306	SAMEA104060878	Danemark	North	Human	blood:unknown	2014-2015	127	5392407	177956	9	50.45	F	354	85	88	78	29	59	58	62	1	0	0	0	0	0	0	0	0	0	0	0	0	0	0	0	0	0	0	0	0	0	0	0	0	0
ERR1971307	WGS-based surveillance of third-generation cephalosporin-resistant Escherichia coli from bloodstream infections in Danemark	ERR1971307	ERR1971307	SAMEA104060811	Danemark	North	Human	blood:unknown	2014-2015	152	5191953	99469	15	50.50	B1	156	6	29	32	16	11	8	44	0	0	0	0	0	0	0	0	0	1	0	0	0	0	0	0	0	0	0	0	0	0	0	0	0	0
ERR1971309	WGS-based surveillance of third-generation cephalosporin-resistant Escherichia coli from bloodstream infections in Danemark	ERR1971309	ERR1971309	SAMEA104060422	Danemark	North	Human	blood:unknown	2014-2015	148	5252642	126293	14	50.52	D	38	4	26	2	25	5	5	19	0	0	0	0	0	0	0	0	0	0	0	0	0	0	0	1	0	0	0	0	0	0	0	0	0	0
ERR1971311	WGS-based surveillance of third-generation cephalosporin-resistant Escherichia coli from bloodstream infections in Danemark	ERR1971311	ERR1971311	SAMEA104060390	Danemark	North	Human	blood:unknown	2014-2015	216	5148910	73283	23	50.73	B2	131	53	40	47	13	36	28	29	0	0	0	0	0	0	0	0	0	0	0	0	0	0	0	1	0	0	0	0	0	0	0	0	0	0
ERR1971312	WGS-based surveillance of third-generation cephalosporin-resistant Escherichia coli from bloodstream infections in Danemark	ERR1971312	ERR1971312	SAMEA104060490	Danemark	North	Human	blood:unknown	2014-2015	96	5242365	158854	12	50.69	B2	131	53	40	47	13	36	28	29	0	0	0	0	0	0	0	0	0	0	0	0	0	0	0	1	0	0	0	0	0	0	0	0	0	0
ERR1971314	WGS-based surveillance of third-generation cephalosporin-resistant Escherichia coli from bloodstream infections in Danemark	ERR1971314	ERR1971314	SAMEA104060556	Danemark	North	Human	blood:unknown	2014-2015	132	5205187	230783	8	50.64	F	624	92	4	87	96	70	58	91	0	0	0	0	0	0	0	0	0	0	0	0	0	0	1	0	0	0	0	0	0	0	0	0	0	0
ERR1971315	WGS-based surveillance of third-generation cephalosporin-resistant Escherichia coli from bloodstream infections in Danemark	ERR1971315	ERR1971315	SAMEA104060871	Danemark	North	Human	blood:unknown	2014-2015	75	5412447	182356	9	50.56	D	393	18	106	17	6	5	5	4	0	0	0	0	0	0	0	0	0	0	0	0	0	0	0	1	0	0	0	0	0	0	0	0	0	0
ERR1971316	WGS-based surveillance of third-generation cephalosporin-resistant Escherichia coli from bloodstream infections in Danemark	ERR1971316	ERR1971316	SAMEA104060757	Danemark	North	Human	blood:unknown	2014-2015	108	5205175	135489	12	50.59	D	38	4	26	2	25	5	5	19	0	0	0	0	0	0	0	0	0	0	0	0	0	0	1	0	0	0	0	0	0	0	0	0	0	0
ERR1971317	WGS-based surveillance of third-generation cephalosporin-resistant Escherichia coli from bloodstream infections in Danemark	ERR1971317	ERR1971317	SAMEA104060437	Danemark	North	Human	blood:unknown	2014-2015	147	5279932	161668	12	50.67	B2	131	53	40	47	13	36	28	29	0	0	0	0	0	0	0	0	0	0	0	0	0	0	0	1	0	0	0	0	0	0	0	0	0	0
ERR1971318	WGS-based surveillance of third-generation cephalosporin-resistant Escherichia coli from bloodstream infections in Danemark	ERR1971318	ERR1971318	SAMEA104060477	Danemark	North	Human	blood:unknown	2014-2015	140	5191124	149044	12	50.64	C	88	6	4	12	1	20	12	7	0	0	0	0	0	0	0	0	0	0	0	0	0	0	1	0	0	0	0	0	0	0	0	0	0	0
ERR1971319	WGS-based surveillance of third-generation cephalosporin-resistant Escherichia coli from bloodstream infections in Danemark	ERR1971319	ERR1971319	SAMEA104060613	Danemark	North	Human	blood:unknown	2014-2015	98	5129931	158855	12	50.66	B2	131	53	40	47	13	36	28	29	0	0	0	0	0	0	0	0	0	0	0	0	0	0	0	0	0	0	1	0	0	0	0	0	0	0
ERR1971320	WGS-based surveillance of third-generation cephalosporin-resistant Escherichia coli from bloodstream infections in Danemark	ERR1971320	ERR1971320	SAMEA104060465	Danemark	North	Human	blood:unknown	2014-2015	98	4966590	256978	8	50.66	C	90	6	4	12	1	20	8	7	1	0	0	0	0	0	0	0	0	0	0	0	0	0	0	0	0	0	0	0	0	0	0	0	0	0
ERR1971321	WGS-based surveillance of third-generation cephalosporin-resistant Escherichia coli from bloodstream infections in Danemark	ERR1971321	ERR1971321	SAMEA104060893	Danemark	North	Human	blood:unknown	2014-2015	158	5385628	142377	12	50.59	D	38	4	26	2	25	5	5	19	0	0	0	0	0	0	0	0	0	0	0	0	0	0	1	0	0	0	0	0	0	0	0	0	0	0
ERR1971323	WGS-based surveillance of third-generation cephalosporin-resistant Escherichia coli from bloodstream infections in Danemark	ERR1971323	ERR1971323	SAMEA104060591	Danemark	North	Human	blood:unknown	2014-2015	78	4994185	222334	9	50.73	B2	131	53	40	47	13	36	28	29	0	0	0	0	0	0	0	0	0	0	0	0	0	0	0	0	0	0	0	0	1	0	0	0	0	0
ERR1971325	WGS-based surveillance of third-generation cephalosporin-resistant Escherichia coli from bloodstream infections in Danemark	ERR1971325	ERR1971325	SAMEA104060487	Danemark	North	Human	blood:unknown	2014-2015	64	5057119	246153	8	50.72	B2	95	37	38	19	37	17	11	26	0	0	0	0	0	0	0	0	0	0	0	0	0	0	0	1	0	0	0	0	0	0	0	0	0	0
ERR1971326	WGS-based surveillance of third-generation cephalosporin-resistant Escherichia coli from bloodstream infections in Danemark	ERR1971326	ERR1971326	SAMEA104060853	Danemark	North	Human	blood:unknown	2014-2015	129	5254269	132629	15	50.77	B2	131	53	40	47	13	36	28	29	0	0	0	0	0	0	0	0	0	0	0	0	0	0	0	1	0	0	0	0	0	0	0	0	0	0
ERR1971327	WGS-based surveillance of third-generation cephalosporin-resistant Escherichia coli from bloodstream infections in Danemark	ERR1971327	ERR1971327	SAMEA104060540	Danemark	North	Human	blood:unknown	2014-2015	107	5211287	124460	14	50.69	B2	131	53	40	47	13	36	28	29	0	0	0	0	0	0	0	0	0	0	0	0	0	0	1	0	0	0	0	0	0	0	0	0	0	0
ERR1971328	WGS-based surveillance of third-generation cephalosporin-resistant Escherichia coli from bloodstream infections in Danemark	ERR1971328	ERR1971328	SAMEA104060801	Danemark	North	Human	blood:unknown	2014-2015	129	5132082	173077	11	50.69	B2	131	53	40	47	13	36	28	29	0	0	0	0	0	0	0	0	0	0	0	0	0	0	1	0	0	0	0	0	0	0	0	0	0	0
ERR1971330	WGS-based surveillance of third-generation cephalosporin-resistant Escherichia coli from bloodstream infections in Danemark	ERR1971330	ERR1971330	SAMEA104060644	Danemark	North	Human	blood:unknown	2014-2015	161	5174641	78858	21	50.51	F	59	27	32	24	29	26	19	22	0	0	0	0	0	0	0	0	0	0	1	0	0	0	0	0	0	0	0	0	0	0	0	0	0	0
ERR1971333	WGS-based surveillance of third-generation cephalosporin-resistant Escherichia coli from bloodstream infections in Danemark	ERR1971333	ERR1971333	SAMEA104060425	Danemark	North	Human	blood:unknown	2014-2015	136	5261303	124369	11	50.72	B2	131	53	40	47	13	36	28	29	0	0	0	0	0	0	0	0	0	0	0	0	0	0	0	1	0	0	0	0	0	0	0	0	0	0
ERR1971334	WGS-based surveillance of third-generation cephalosporin-resistant Escherichia coli from bloodstream infections in Danemark	ERR1971334	ERR1971334	SAMEA104060361	Danemark	North	Human	blood:unknown	2014-2015	138	5112850	103184	17	50.82	B1	58	6	4	4	16	24	8	14	1	0	0	0	0	0	0	0	0	0	0	0	0	0	0	0	0	0	0	0	0	0	0	0	0	0
ERR1971336	WGS-based surveillance of third-generation cephalosporin-resistant Escherichia coli from bloodstream infections in Danemark	ERR1971336	ERR1971336	SAMEA104060886	Danemark	North	Human	blood:unknown	2014-2015	106	5112788	145520	12	50.80	B2	131	53	40	47	13	36	28	29	0	0	0	0	0	0	0	0	0	0	0	0	0	0	0	1	0	0	0	0	0	0	0	0	0	0
ERR1971339	WGS-based surveillance of third-generation cephalosporin-resistant Escherichia coli from bloodstream infections in Danemark	ERR1971339	ERR1971339	SAMEA104060551	Danemark	North	Human	blood:unknown	2014-2015	110	5245853	175451	11	50.69	B2	131	53	40	47	13	36	28	29	0	0	0	0	0	0	0	0	0	0	0	0	0	0	0	1	0	0	0	0	0	0	0	0	0	0
ERR1971340	WGS-based surveillance of third-generation cephalosporin-resistant Escherichia coli from bloodstream infections in Danemark	ERR1971340	ERR1971340	SAMEA104060806	Danemark	North	Human	blood:unknown	2014-2015	97	5051423	149489	11	50.67	B2	131	53	40	47	13	36	28	29	0	0	0	0	0	0	0	0	0	0	0	0	0	0	1	0	0	0	0	0	0	0	0	0	0	0
ERR1971341	WGS-based surveillance of third-generation cephalosporin-resistant Escherichia coli from bloodstream infections in Danemark	ERR1971341	ERR1971341	SAMEA104060690	Danemark	North	Human	blood:unknown	2014-2015	111	5021352	158387	11	50.51	D	38	4	26	2	25	5	5	19	0	0	0	0	0	0	0	0	0	0	0	0	0	0	1	0	0	0	0	0	0	0	0	0	0	0
ERR1971342	WGS-based surveillance of third-generation cephalosporin-resistant Escherichia coli from bloodstream infections in Danemark	ERR1971342	ERR1971342	SAMEA104060675	Danemark	North	Human	blood:unknown	2014-2015	95	5165717	159954	12	50.78	B2	131	53	40	47	13	36	28	29	0	0	0	0	0	0	0	0	0	0	0	0	0	0	0	0	0	0	1	0	0	0	0	0	0	0
ERR1971345	WGS-based surveillance of third-generation cephalosporin-resistant Escherichia coli from bloodstream infections in Danemark	ERR1971345	ERR1971345	SAMEA104060654	Danemark	North	Human	blood:unknown	2014-2015	107	5239742	175500	11	50.47	F	648	92	4	87	96	70	58	2	0	0	0	0	0	0	0	0	0	0	0	0	0	0	0	1	0	0	0	0	0	0	0	0	0	0
ERR1971346	WGS-based surveillance of third-generation cephalosporin-resistant Escherichia coli from bloodstream infections in Danemark	ERR1971346	ERR1971346	SAMEA104060620	Danemark	North	Human	blood:unknown	2014-2015	149	5092714	137827	10	50.70	B2	131	53	40	47	13	36	28	29	0	0	0	0	0	0	0	0	0	0	0	0	0	0	0	1	0	0	0	0	0	0	0	0	0	0
ERR1971347	WGS-based surveillance of third-generation cephalosporin-resistant Escherichia coli from bloodstream infections in Danemark	ERR1971347	ERR1971347	SAMEA104060674	Danemark	North	Human	blood:unknown	2014-2015	129	5065322	104914	15	50.72	D	405	35	37	29	25	4	5	73	0	0	0	0	0	0	0	0	0	0	0	0	0	0	0	1	0	0	0	0	0	0	0	0	0	0
ERR1971349	WGS-based surveillance of third-generation cephalosporin-resistant Escherichia coli from bloodstream infections in Danemark	ERR1971349	ERR1971349	SAMEA104060593	Danemark	North	Human	blood:unknown	2014-2015	95	5163144	172218	12	50.70	B2	131	53	40	47	13	36	28	29	0	0	0	0	0	0	0	0	0	0	0	0	0	0	0	1	0	0	0	0	0	0	0	0	0	0
ERR1971350	WGS-based surveillance of third-generation cephalosporin-resistant Escherichia coli from bloodstream infections in Danemark	ERR1971350	ERR1971350	SAMEA104060433	Danemark	North	Human	blood:unknown	2014-2015	75	4844261	221664	9	50.73	B1	345	6	4	14	1	20	62	7	0	0	0	0	0	0	0	0	0	0	1	0	0	0	0	0	0	0	0	0	0	0	0	0	0	0
ERR1971351	WGS-based surveillance of third-generation cephalosporin-resistant Escherichia coli from bloodstream infections in Danemark	ERR1971351	ERR1971351	SAMEA104060748	Danemark	North	Human	blood:unknown	2014-2015	107	5298298	136519	13	50.73	B2	131	53	40	47	13	36	28	29	0	0	0	0	0	0	0	0	0	0	0	0	0	0	0	1	0	0	0	0	0	0	0	0	0	0
ERR1971352	WGS-based surveillance of third-generation cephalosporin-resistant Escherichia coli from bloodstream infections in Danemark	ERR1971352	ERR1971352	SAMEA104060528	Danemark	North	Human	blood:unknown	2014-2015	165	5149580	83898	18	50.62	A	167	10	11	4	8	8	13	2	0	0	0	0	0	0	0	0	0	0	0	0	0	0	1	0	0	0	0	0	1	0	0	0	0	0
ERR1971353	WGS-based surveillance of third-generation cephalosporin-resistant Escherichia coli from bloodstream infections in Danemark	ERR1971353	ERR1971353	SAMEA104060359	Danemark	North	Human	blood:unknown	2014-2015	106	5114145	146805	12	50.74	B2	131	53	40	47	13	36	28	29	0	0	0	0	0	0	0	0	0	0	0	0	0	0	0	1	0	0	0	0	0	0	0	0	0	0
ERR1971354	WGS-based surveillance of third-generation cephalosporin-resistant Escherichia coli from bloodstream infections in Danemark	ERR1971354	ERR1971354	SAMEA104060879	Danemark	North	Human	blood:unknown	2014-2015	96	5187644	168185	11	50.74	B2	131	53	40	47	13	36	28	29	0	0	0	0	0	0	0	0	0	0	0	0	0	0	0	1	0	0	0	0	0	0	0	0	0	0
ERR1971355	WGS-based surveillance of third-generation cephalosporin-resistant Escherichia coli from bloodstream infections in Danemark	ERR1971355	ERR1971355	SAMEA104060553	Danemark	North	Human	blood:unknown	2014-2015	151	5377880	89993	14	50.52	D	405	35	37	29	25	4	5	73	0	0	0	0	0	0	0	0	0	0	0	0	0	0	0	1	0	0	0	0	0	0	0	0	0	0
ERR1971356	WGS-based surveillance of third-generation cephalosporin-resistant Escherichia coli from bloodstream infections in Danemark	ERR1971356	ERR1971356	SAMEA104060569	Danemark	North	Human	blood:unknown	2014-2015	126	5024993	124482	13	50.76	B2	131	53	40	47	13	36	28	29	0	0	0	0	0	0	0	0	0	0	0	0	0	0	0	0	0	0	1	0	0	0	0	0	0	0
ERR1971357	WGS-based surveillance of third-generation cephalosporin-resistant Escherichia coli from bloodstream infections in Danemark	ERR1971357	ERR1971357	SAMEA104060480	Danemark	North	Human	blood:unknown	2014-2015	169	5269238	89117	17	50.54	D	405	35	37	29	25	4	5	73	0	0	0	0	0	0	0	0	0	0	0	0	0	0	1	0	0	0	0	0	0	0	0	0	0	0
ERR1971358	WGS-based surveillance of third-generation cephalosporin-resistant Escherichia coli from bloodstream infections in Danemark	ERR1971358	ERR1971358	SAMEA104060552	Danemark	North	Human	blood:unknown	2014-2015	64	4845152	197237	7	50.67	B2	135	13	39	50	13	16	37	25	0	0	0	0	0	0	0	0	0	0	0	0	0	0	1	0	0	0	0	0	0	0	0	0	0	0
ERR1971359	WGS-based surveillance of third-generation cephalosporin-resistant Escherichia coli from bloodstream infections in Danemark	ERR1971359	ERR1971359	SAMEA104060873	Danemark	North	Human	blood:unknown	2014-2015	155	5143726	158924	10	50.66	B2	131	53	40	47	13	36	28	29	0	0	0	0	0	0	0	0	0	0	0	0	0	0	0	1	0	0	0	0	0	0	0	0	0	0
ERR1971363	WGS-based surveillance of third-generation cephalosporin-resistant Escherichia coli from bloodstream infections in Danemark	ERR1971363	ERR1971363	SAMEA104060399	Danemark	North	Human	blood:unknown	2014-2015	133	5159577	136519	14	50.80	B2	131	53	40	47	13	36	28	29	0	0	0	0	0	0	0	0	0	0	0	0	0	0	0	1	0	0	0	0	0	0	0	0	0	0
ERR1971364	WGS-based surveillance of third-generation cephalosporin-resistant Escherichia coli from bloodstream infections in Danemark	ERR1971364	ERR1971364	SAMEA104060589	Danemark	North	Human	blood:unknown	2014-2015	106	4956570	135319	10	50.87	G	1163	20	45	56	106	7	50	46	0	0	0	0	0	0	0	0	0	0	0	0	0	0	0	0	0	0	0	0	1	0	0	0	0	0
ERR1971365	WGS-based surveillance of third-generation cephalosporin-resistant Escherichia coli from bloodstream infections in Danemark	ERR1971365	ERR1971365	SAMEA104060892	Danemark	North	Human	blood:unknown	2014-2015	79	5104393	237208	8	50.48	B2	73	36	24	9	13	17	11	25	0	0	0	0	0	0	0	0	0	0	0	0	0	0	0	1	0	0	0	0	0	0	0	0	0	0
ERR1971366	WGS-based surveillance of third-generation cephalosporin-resistant Escherichia coli from bloodstream infections in Danemark	ERR1971366	ERR1971366	SAMEA104060513	Danemark	North	Human	blood:unknown	2014-2015	113	5220670	199183	9	50.55	F	648	92	4	87	96	70	58	2	0	0	0	0	0	0	0	0	0	0	0	0	0	0	0	1	0	0	0	0	0	0	0	0	0	0
ERR1971367	WGS-based surveillance of third-generation cephalosporin-resistant Escherichia coli from bloodstream infections in Danemark	ERR1971367	ERR1971367	SAMEA104060621	Danemark	North	Human	blood:unknown	2014-2015	142	5019768	88369	16	50.62	A	167	10	11	4	8	8	13	2	0	0	0	0	0	0	0	0	0	0	0	0	0	0	0	1	0	0	0	0	0	0	0	0	0	0
ERR1971368	WGS-based surveillance of third-generation cephalosporin-resistant Escherichia coli from bloodstream infections in Danemark	ERR1971368	ERR1971368	SAMEA104060476	Danemark	North	Human	blood:unknown	2014-2015	156	5337175	147822	12	50.70	B2	131	53	40	47	13	36	28	29	0	0	0	0	0	0	0	0	0	0	0	0	0	0	0	1	0	0	0	0	0	0	0	0	0	0
ERR1971369	WGS-based surveillance of third-generation cephalosporin-resistant Escherichia coli from bloodstream infections in Danemark	ERR1971369	ERR1971369	SAMEA104060885	Danemark	North	Human	blood:unknown	2014-2015	99	5259357	189475	10	50.73	B2	131	53	40	47	13	36	28	29	0	0	0	0	0	0	0	0	0	0	0	0	0	0	0	1	0	0	0	0	0	0	0	0	0	0
ERR1971370	WGS-based surveillance of third-generation cephalosporin-resistant Escherichia coli from bloodstream infections in Danemark	ERR1971370	ERR1971370	SAMEA104060699	Danemark	North	Human	blood:unknown	2014-2015	110	5054159	180463	8	50.62	D	3268	4	26	2	363	5	5	19	0	0	0	0	0	0	0	0	0	0	0	0	0	0	0	1	0	0	0	0	0	0	0	0	0	0
ERR1971371	WGS-based surveillance of third-generation cephalosporin-resistant Escherichia coli from bloodstream infections in Danemark	ERR1971371	ERR1971371	SAMEA104060862	Danemark	North	Human	blood:unknown	2014-2015	98	5083835	134529	13	50.73	B2	131	53	40	47	13	36	28	29	0	0	0	0	0	0	0	0	0	0	0	0	0	0	0	0	0	0	1	0	0	0	0	0	0	0
ERR1971372	WGS-based surveillance of third-generation cephalosporin-resistant Escherichia coli from bloodstream infections in Danemark	ERR1971372	ERR1971372	SAMEA104060693	Danemark	North	Human	blood:unknown	2014-2015	179	5286031	82801	19	50.55	D	405	35	37	29	25	4	5	73	0	0	0	0	0	0	0	0	0	0	0	0	0	0	1	0	0	0	0	0	0	0	0	0	0	0
ERR1971373	WGS-based surveillance of third-generation cephalosporin-resistant Escherichia coli from bloodstream infections in Danemark	ERR1971373	ERR1971373	SAMEA104060846	Danemark	North	Human	blood:unknown	2014-2015	181	5221458	111214	14	50.55	D	38	4	26	2	25	5	5	19	1	0	0	0	0	0	0	0	0	0	0	0	0	0	0	0	0	0	0	0	0	0	0	0	0	0
ERR1971374	WGS-based surveillance of third-generation cephalosporin-resistant Escherichia coli from bloodstream infections in Danemark	ERR1971374	ERR1971374	SAMEA104060566	Danemark	North	Human	blood:unknown	2014-2015	112	5224302	150538	10	50.55	F	648	92	4	87	96	70	58	2	0	0	0	0	0	0	0	0	0	0	0	0	0	0	1	0	0	0	0	0	0	0	0	0	0	0
ERR1971375	WGS-based surveillance of third-generation cephalosporin-resistant Escherichia coli from bloodstream infections in Danemark	ERR1971375	ERR1971375	SAMEA104060889	Danemark	North	Human	blood:unknown	2014-2015	93	4996199	168322	10	50.77	B2	131	53	40	47	13	36	28	29	0	0	0	0	0	0	0	0	0	0	0	0	0	0	1	0	0	0	0	0	0	0	0	0	0	0
ERR1971377	WGS-based surveillance of third-generation cephalosporin-resistant Escherichia coli from bloodstream infections in Danemark	ERR1971377	ERR1971377	SAMEA104060887	Danemark	North	Human	blood:unknown	2014-2015	104	5229275	172295	10	50.61	B2	1193	14	14	10	200	17	7	10	0	0	0	0	0	0	0	0	0	0	0	0	0	0	0	0	0	0	0	0	1	0	0	0	0	0
ERR1971379	WGS-based surveillance of third-generation cephalosporin-resistant Escherichia coli from bloodstream infections in Danemark	ERR1971379	ERR1971379	SAMEA104060463	Danemark	North	Human	blood:unknown	2014-2015	109	5178311	145749	13	50.76	B2	7393	53	1015	47	13	36	28	29	0	0	0	0	0	0	0	0	0	0	0	0	0	0	0	1	0	0	0	0	0	0	0	0	0	0
ERR1971380	WGS-based surveillance of third-generation cephalosporin-resistant Escherichia coli from bloodstream infections in Danemark	ERR1971380	ERR1971380	SAMEA104060895	Danemark	North	Human	blood:unknown	2014-2015	148	5196858	98948	17	50.59	D	405	35	37	29	25	4	5	73	0	0	0	0	0	0	0	0	0	0	0	0	0	0	0	1	0	0	0	0	0	0	0	0	0	0
ERR1971381	WGS-based surveillance of third-generation cephalosporin-resistant Escherichia coli from bloodstream infections in Danemark	ERR1971381	ERR1971381	SAMEA104060755	Danemark	North	Human	blood:unknown	2014-2015	105	5323452	172305	12	50.64	B2	131	53	40	47	13	36	28	29	0	0	0	0	0	0	0	0	0	0	0	0	0	0	0	1	0	0	0	0	0	0	0	0	0	0
ERR1971383	WGS-based surveillance of third-generation cephalosporin-resistant Escherichia coli from bloodstream infections in Danemark	ERR1971383	ERR1971383	SAMEA104060790	Danemark	North	Human	blood:unknown	2014-2015	108	5134809	156405	12	50.64	B2	131	53	40	47	13	36	28	29	0	0	0	0	0	0	0	0	0	0	0	0	0	0	0	0	0	0	1	0	0	0	0	0	0	0
ERR1971384	WGS-based surveillance of third-generation cephalosporin-resistant Escherichia coli from bloodstream infections in Danemark	ERR1971384	ERR1971384	SAMEA104060672	Danemark	North	Human	blood:unknown	2014-2015	87	5088919	155352	11	50.75	B2	131	53	40	47	13	36	28	29	0	0	0	0	0	0	0	0	0	0	0	0	0	0	0	0	0	0	1	0	0	0	0	0	0	0
ERR1971385	WGS-based surveillance of third-generation cephalosporin-resistant Escherichia coli from bloodstream infections in Danemark	ERR1971385	ERR1971385	SAMEA104060717	Danemark	North	Human	blood:unknown	2014-2015	105	5284450	192475	9	50.50	F	354	85	88	78	29	59	58	62	0	0	0	0	0	0	0	0	0	0	0	0	0	0	0	0	0	0	0	0	0	0	0	0	0	0
ERR1971386	WGS-based surveillance of third-generation cephalosporin-resistant Escherichia coli from bloodstream infections in Danemark	ERR1971386	ERR1971386	SAMEA104060767	Danemark	North	Human	blood:unknown	2014-2015	126	5015372	114080	15	50.83	A	10	10	11	4	8	8	8	2	0	0	0	0	0	0	0	0	0	0	0	0	0	0	1	1	0	0	0	0	0	0	0	0	0	0
ERR1971388	WGS-based surveillance of third-generation cephalosporin-resistant Escherichia coli from bloodstream infections in Danemark	ERR1971388	ERR1971388	SAMEA104060554	Danemark	North	Human	blood:unknown	2014-2015	112	5332655	158913	13	50.63	B2	131	53	40	47	13	36	28	29	0	0	0	0	0	0	0	0	0	0	0	0	0	0	0	1	0	0	0	0	0	0	0	0	0	0
ERR1971389	WGS-based surveillance of third-generation cephalosporin-resistant Escherichia coli from bloodstream infections in Danemark	ERR1971389	ERR1971389	SAMEA104060402	Danemark	North	Human	blood:unknown	2014-2015	104	4988045	158855	12	50.71	B2	131	53	40	47	13	36	28	29	0	0	0	0	0	0	0	0	0	0	0	0	0	0	0	0	0	0	1	0	0	0	0	0	0	0
ERR1971390	WGS-based surveillance of third-generation cephalosporin-resistant Escherichia coli from bloodstream infections in Danemark	ERR1971390	ERR1971390	SAMEA104060451	Danemark	North	Human	blood:unknown	2014-2015	89	5000561	138977	12	50.76	B2	131	53	40	47	13	36	28	29	0	0	0	0	0	0	0	0	0	0	0	0	0	0	0	0	0	0	1	0	0	0	0	0	0	0
ERR1971391	WGS-based surveillance of third-generation cephalosporin-resistant Escherichia coli from bloodstream infections in Danemark	ERR1971391	ERR1971391	SAMEA104060532	Danemark	North	Human	blood:unknown	2014-2015	111	5282145	126214	13	50.67	B2	131	53	40	47	13	36	28	29	0	0	0	0	0	0	0	0	0	0	0	0	0	0	0	1	0	0	0	0	0	0	0	0	0	0
ERR1971392	WGS-based surveillance of third-generation cephalosporin-resistant Escherichia coli from bloodstream infections in Danemark	ERR1971392	ERR1971392	SAMEA104060786	Danemark	North	Human	blood:unknown	2014-2015	96	5242098	160794	10	50.48	B2	127	13	14	19	36	23	11	10	0	0	0	0	0	0	0	1	0	0	0	0	0	0	0	1	0	0	0	0	0	0	0	0	0	0
ERR1971394	WGS-based surveillance of third-generation cephalosporin-resistant Escherichia coli from bloodstream infections in Danemark	ERR1971394	ERR1971394	SAMEA104060641	Danemark	North	Human	blood:unknown	2014-2015	74	5111711	162117	10	50.55	D	38	4	26	2	25	5	5	19	0	0	0	0	0	0	0	0	0	0	0	0	0	0	1	0	0	0	0	0	0	0	0	0	0	0
ERR1971395	WGS-based surveillance of third-generation cephalosporin-resistant Escherichia coli from bloodstream infections in Danemark	ERR1971395	ERR1971395	SAMEA104060872	Danemark	North	Human	blood:unknown	2014-2015	83	5155101	157327	12	50.53	D	38	4	26	2	25	5	5	19	0	0	0	0	0	0	0	0	0	0	0	0	0	0	1	0	0	0	0	0	0	0	0	0	0	0
ERR1971397	WGS-based surveillance of third-generation cephalosporin-resistant Escherichia coli from bloodstream infections in Danemark	ERR1971397	ERR1971397	SAMEA104060769	Danemark	North	Human	blood:unknown	2014-2015	89	5217109	171976	11	50.65	B2	131	53	40	47	13	36	28	29	0	0	0	0	0	0	0	0	0	0	0	0	0	0	0	0	0	0	0	0	0	0	0	0	1	0
ERR1971398	WGS-based surveillance of third-generation cephalosporin-resistant Escherichia coli from bloodstream infections in Danemark	ERR1971398	ERR1971398	SAMEA104060723	Danemark	North	Human	blood:unknown	2014-2015	51	4897476	250281	7	50.58	D	38	4	26	2	25	5	5	19	0	0	0	0	0	0	0	0	0	0	0	0	0	0	0	1	0	0	0	0	0	0	0	0	0	0
ERR1971399	WGS-based surveillance of third-generation cephalosporin-resistant Escherichia coli from bloodstream infections in Danemark	ERR1971399	ERR1971399	SAMEA104060366	Danemark	North	Human	blood:unknown	2014-2015	96	5117783	173729	12	50.63	B2	131	53	40	47	13	36	28	29	0	0	0	0	0	0	0	0	0	0	0	0	0	0	0	1	0	0	0	0	0	0	0	0	0	0
ERR1971400	WGS-based surveillance of third-generation cephalosporin-resistant Escherichia coli from bloodstream infections in Danemark	ERR1971400	ERR1971400	SAMEA104060810	Danemark	North	Human	blood:unknown	2014-2015	106	5124820	245432	7	50.69	B2	131	53	40	47	13	36	28	29	0	0	0	0	0	0	0	0	0	0	0	0	0	0	0	1	0	0	0	0	0	0	0	0	0	0
ERR1971401	WGS-based surveillance of third-generation cephalosporin-resistant Escherichia coli from bloodstream infections in Danemark	ERR1971401	ERR1971401	SAMEA104060667	Danemark	North	Human	blood:unknown	2014-2015	137	4841586	86145	16	50.85	A	167	10	11	4	8	8	13	2	0	0	0	0	0	0	0	0	0	0	0	0	0	0	0	1	0	0	0	0	0	0	0	0	0	0
ERR1971402	WGS-based surveillance of third-generation cephalosporin-resistant Escherichia coli from bloodstream infections in Danemark	ERR1971402	ERR1971402	SAMEA104060602	Danemark	North	Human	blood:unknown	2014-2015	101	5136051	158913	12	50.80	B2	131	53	40	47	13	36	28	29	0	0	0	0	0	0	0	0	0	0	0	0	0	0	0	1	0	0	0	0	0	0	0	0	0	0
ERR1971403	WGS-based surveillance of third-generation cephalosporin-resistant Escherichia coli from bloodstream infections in Danemark	ERR1971403	ERR1971403	SAMEA104060754	Danemark	North	Human	blood:unknown	2014-2015	118	4940437	67452	20	50.56	A	2253	6	11	4	10	7	7	6	0	0	0	0	0	0	0	0	0	0	0	0	0	0	0	0	0	0	0	0	1	0	0	0	0	0
ERR1971405	WGS-based surveillance of third-generation cephalosporin-resistant Escherichia coli from bloodstream infections in Danemark	ERR1971405	ERR1971405	SAMEA104060678	Danemark	North	Human	blood:unknown	2014-2015	107	5382713	146682	11	50.42	F	648	92	4	87	96	70	58	2	0	0	0	0	0	0	0	0	0	0	0	0	0	0	0	1	0	0	0	0	0	0	0	0	0	0
ERR1971406	WGS-based surveillance of third-generation cephalosporin-resistant Escherichia coli from bloodstream infections in Danemark	ERR1971406	ERR1971406	SAMEA104060671	Danemark	North	Human	blood:unknown	2014-2015	117	4729728	88286	15	50.62	A	744	10	11	135	8	8	8	2	1	0	0	0	0	0	0	0	0	0	0	0	0	0	0	0	0	0	0	0	1	0	0	0	0	0
ERR1971408	WGS-based surveillance of third-generation cephalosporin-resistant Escherichia coli from bloodstream infections in Danemark	ERR1971408	ERR1971408	SAMEA104060788	Danemark	North	Human	blood:unknown	2014-2015	93	5000185	169184	11	50.77	C	90	6	4	12	1	20	8	7	0	0	0	0	0	0	0	0	0	0	0	0	0	0	0	0	0	0	1	0	0	0	0	0	0	0
ERR1971409	WGS-based surveillance of third-generation cephalosporin-resistant Escherichia coli from bloodstream infections in Danemark	ERR1971409	ERR1971409	SAMEA104060452	Danemark	North	Human	blood:unknown	2014-2015	102	5217969	150216	10	50.56	F	648	92	4	87	96	70	58	2	0	0	0	0	0	0	0	0	0	0	0	0	0	0	0	1	0	0	0	0	0	0	0	0	0	0
ERR1971410	WGS-based surveillance of third-generation cephalosporin-resistant Escherichia coli from bloodstream infections in Danemark	ERR1971410	ERR1971410	SAMEA104060819	Danemark	North	Human	blood:unknown	2014-2015	103	5147033	158854	13	50.80	B2	131	53	40	47	13	36	28	29	0	0	0	0	0	0	0	0	0	0	0	0	0	0	0	0	0	0	1	0	0	0	0	0	0	0
ERR1971413	WGS-based surveillance of third-generation cephalosporin-resistant Escherichia coli from bloodstream infections in Danemark	ERR1971413	ERR1971413	SAMEA104060393	Danemark	North	Human	blood:unknown	2014-2015	138	5183225	95097	16	50.59	D	69	21	35	27	6	5	5	4	0	0	0	0	0	0	0	0	0	0	1	0	0	0	0	0	0	0	0	0	0	0	0	0	0	0
ERR1971414	WGS-based surveillance of third-generation cephalosporin-resistant Escherichia coli from bloodstream infections in Danemark	ERR1971414	ERR1971414	SAMEA104060598	Danemark	North	Human	blood:unknown	2014-2015	94	5232941	173782	11	50.70	B2	131	53	40	47	13	36	28	29	0	0	0	0	0	0	0	0	0	0	0	0	0	0	0	1	0	0	0	0	0	0	0	0	0	0
ERR1971415	WGS-based surveillance of third-generation cephalosporin-resistant Escherichia coli from bloodstream infections in Danemark	ERR1971415	ERR1971415	SAMEA104060417	Danemark	North	Human	blood:unknown	2014-2015	98	5025468	146258	12	50.57	D	38	4	26	2	25	5	5	19	0	0	0	0	0	0	0	0	0	0	0	0	0	0	1	0	0	0	0	0	0	0	0	0	0	0
ERR1971417	WGS-based surveillance of third-generation cephalosporin-resistant Escherichia coli from bloodstream infections in Danemark	ERR1971417	ERR1971417	SAMEA104060789	Danemark	North	Human	blood:unknown	2014-2015	101	5280935	170066	9	50.45	F	648	92	4	87	96	70	58	2	0	0	0	0	0	0	0	0	0	0	0	0	0	0	0	1	0	0	0	0	0	0	0	0	0	0
ERR1971418	WGS-based surveillance of third-generation cephalosporin-resistant Escherichia coli from bloodstream infections in Danemark	ERR1971418	ERR1971418	SAMEA104060634	Danemark	North	Human	blood:unknown	2014-2015	66	4744134	187878	8	50.69	C	410	6	4	12	1	20	18	7	0	0	0	0	0	0	0	0	0	0	0	0	0	0	0	1	0	0	0	0	0	0	0	0	0	0
ERR1971420	WGS-based surveillance of third-generation cephalosporin-resistant Escherichia coli from bloodstream infections in Danemark	ERR1971420	ERR1971420	SAMEA104060475	Danemark	North	Human	blood:unknown	2014-2015	152	5213353	98887	17	50.66	D	69	21	35	27	6	5	5	4	0	0	0	0	0	0	0	0	0	0	0	0	0	0	0	1	0	0	0	0	0	0	0	0	0	0
ERR1971421	WGS-based surveillance of third-generation cephalosporin-resistant Escherichia coli from bloodstream infections in Danemark	ERR1971421	ERR1971421	SAMEA104060376	Danemark	North	Human	blood:unknown	2014-2015	179	5217478	109977	17	50.60	B2	131	53	40	47	13	36	28	29	0	0	0	0	0	0	0	0	0	0	0	0	0	0	0	1	0	0	0	0	0	0	0	0	0	0
ERR1971422	WGS-based surveillance of third-generation cephalosporin-resistant Escherichia coli from bloodstream infections in Danemark	ERR1971422	ERR1971422	SAMEA104060594	Danemark	North	Human	blood:unknown	2014-2015	172	5165848	147279	11	50.68	B2	131	53	40	47	13	36	28	29	0	0	0	0	0	0	0	0	0	0	0	0	0	0	0	1	0	0	0	0	0	0	0	0	0	0
ERR1971423	WGS-based surveillance of third-generation cephalosporin-resistant Escherichia coli from bloodstream infections in Danemark	ERR1971423	ERR1971423	SAMEA104060411	Danemark	North	Human	blood:unknown	2014-2015	198	4867022	80674	21	50.75	A	450	6	11	95	104	8	7	2	0	0	0	0	0	0	0	0	0	0	0	0	0	0	0	1	0	0	0	0	0	0	0	0	0	0
ERR1971424	WGS-based surveillance of third-generation cephalosporin-resistant Escherichia coli from bloodstream infections in Danemark	ERR1971424	ERR1971424	SAMEA104060352	Danemark	North	Human	blood:unknown	2014-2015	112	5173533	113138	13	50.60	D	69	21	35	27	6	5	5	4	1	0	0	0	0	0	0	0	0	0	0	0	0	0	0	0	0	0	0	0	0	0	0	0	0	0
ERR1971426	WGS-based surveillance of third-generation cephalosporin-resistant Escherichia coli from bloodstream infections in Danemark	ERR1971426	ERR1971426	SAMEA104060824	Danemark	North	Human	blood:unknown	2014-2015	102	5134769	134710	11	50.53	F	648	92	4	87	96	70	58	2	0	0	0	0	0	0	0	0	0	0	0	0	0	0	0	1	0	0	0	0	0	0	0	0	0	0
ERR1971427	WGS-based surveillance of third-generation cephalosporin-resistant Escherichia coli from bloodstream infections in Danemark	ERR1971427	ERR1971427	SAMEA104060624	Danemark	North	Human	blood:unknown	2014-2015	106	5296012	148440	14	50.65	B2	131	53	40	47	13	36	28	29	0	0	0	0	0	0	0	0	0	0	0	0	0	0	0	1	0	0	0	0	0	0	0	0	0	0
ERR1971429	WGS-based surveillance of third-generation cephalosporin-resistant Escherichia coli from bloodstream infections in Danemark	ERR1971429	ERR1971429	SAMEA104060752	Danemark	North	Human	blood:unknown	2014-2015	95	5339183	199715	10	50.44	F	648	92	4	87	96	70	58	2	0	0	0	0	0	0	0	0	0	0	0	0	0	0	0	1	0	0	0	0	0	0	0	0	0	0
ERR1971431	WGS-based surveillance of third-generation cephalosporin-resistant Escherichia coli from bloodstream infections in Danemark	ERR1971431	ERR1971431	SAMEA104060874	Danemark	North	Human	blood:unknown	2014-2015	119	5271706	168237	11	50.62	B2	131	53	40	47	13	36	28	29	0	0	0	0	0	0	0	0	0	0	0	0	0	0	0	1	0	0	0	0	0	0	0	0	0	0
ERR1971432	WGS-based surveillance of third-generation cephalosporin-resistant Escherichia coli from bloodstream infections in Danemark	ERR1971432	ERR1971432	SAMEA104060638	Danemark	North	Human	blood:unknown	2014-2015	157	5451696	136237	15	50.38	D	38	4	26	2	25	5	5	19	0	0	0	0	0	0	0	0	0	0	0	0	0	0	1	0	0	0	0	0	0	0	0	0	0	0
ERR1971434	WGS-based surveillance of third-generation cephalosporin-resistant Escherichia coli from bloodstream infections in Danemark	ERR1971434	ERR1971434	SAMEA104060884	Danemark	North	Human	blood:unknown	2014-2015	71	4849084	138559	11	50.57	F	354	85	88	78	29	59	58	62	0	0	0	0	0	0	0	0	0	0	0	0	0	0	0	1	0	0	0	0	0	0	0	0	0	0
ERR1971436	WGS-based surveillance of third-generation cephalosporin-resistant Escherichia coli from bloodstream infections in Danemark	ERR1971436	ERR1971436	SAMEA104060712	Danemark	North	Human	blood:unknown	2014-2015	99	5298006	144094	11	50.53	D	349	34	36	39	87	67	16	4	0	0	0	0	0	0	0	0	0	0	0	0	0	0	1	0	0	0	0	0	0	0	0	0	0	0
ERR1971439	WGS-based surveillance of third-generation cephalosporin-resistant Escherichia coli from bloodstream infections in Danemark	ERR1971439	ERR1971439	SAMEA104060778	Danemark	North	Human	blood:unknown	2014-2015	93	5080885	138977	13	50.72	B2	131	53	40	47	13	36	28	29	0	0	0	0	0	0	0	0	0	0	0	0	0	0	0	0	0	0	1	0	0	0	0	0	0	0
ERR1971442	WGS-based surveillance of third-generation cephalosporin-resistant Escherichia coli from bloodstream infections in Danemark	ERR1971442	ERR1971442	SAMEA104060384	Danemark	North	Human	blood:unknown	2014-2015	94	5159624	158913	12	50.81	B2	131	53	40	47	13	36	28	29	0	0	0	0	0	0	0	0	0	0	0	0	0	0	0	1	0	0	0	0	0	0	0	0	0	0
ERR1971443	WGS-based surveillance of third-generation cephalosporin-resistant Escherichia coli from bloodstream infections in Danemark	ERR1971443	ERR1971443	SAMEA104060812	Danemark	North	Human	blood:unknown	2014-2015	73	4803709	192524	8	50.72	A	1139	8	7	1	8	8	18	6	0	0	0	0	0	0	0	0	0	0	0	0	0	0	0	1	0	0	0	0	0	0	0	0	0	0
ERR1971445	WGS-based surveillance of third-generation cephalosporin-resistant Escherichia coli from bloodstream infections in Danemark	ERR1971445	ERR1971445	SAMEA104060855	Danemark	North	Human	blood:unknown	2014-2015	149	5221470	101560	13	50.60	D	405	35	37	29	25	4	5	73	0	0	0	0	0	0	0	0	0	0	0	0	0	0	0	1	0	0	0	0	0	0	0	0	0	0
ERR1971446	WGS-based surveillance of third-generation cephalosporin-resistant Escherichia coli from bloodstream infections in Danemark	ERR1971446	ERR1971446	SAMEA104060431	Danemark	North	Human	blood:unknown	2014-2015	125	5206639	163613	10	50.50	F	648	92	4	87	96	70	58	2	0	0	0	0	0	0	0	0	0	0	0	0	0	0	0	0	0	0	1	0	0	0	0	0	0	0
ERR1971447	WGS-based surveillance of third-generation cephalosporin-resistant Escherichia coli from bloodstream infections in Danemark	ERR1971447	ERR1971447	SAMEA104060453	Danemark	North	Human	blood:unknown	2014-2015	96	5263798	170541	12	50.73	B2	131	53	40	47	13	36	28	29	0	0	0	0	0	0	0	0	0	0	0	0	0	0	0	1	0	0	0	0	0	0	0	0	0	0
ERR1971448	WGS-based surveillance of third-generation cephalosporin-resistant Escherichia coli from bloodstream infections in Danemark	ERR1971448	ERR1971448	SAMEA104060616	Danemark	North	Human	blood:unknown	2014-2015	71	4880229	195871	8	50.52	F	1722	101	4	97	29	70	158	2	0	0	0	0	0	0	0	0	0	0	0	0	0	0	0	1	0	0	0	0	0	0	0	0	0	0
ERR1971449	WGS-based surveillance of third-generation cephalosporin-resistant Escherichia coli from bloodstream infections in Danemark	ERR1971449	ERR1971449	SAMEA104060587	Danemark	North	Human	blood:unknown	2014-2015	68	4931841	150347	10	50.63	D	38	4	26	2	25	5	5	19	0	0	0	0	0	0	0	0	0	0	0	0	0	0	0	1	0	0	0	0	0	0	0	0	0	0
ERR1971450	WGS-based surveillance of third-generation cephalosporin-resistant Escherichia coli from bloodstream infections in Danemark	ERR1971450	ERR1971450	SAMEA104060768	Danemark	North	Human	blood:unknown	2014-2015	76	5083549	172397	10	50.58	B2	1193	14	14	10	200	17	7	10	0	0	0	0	0	0	0	0	0	0	0	0	0	0	0	0	0	0	1	0	0	0	0	0	0	0
ERR1971452	WGS-based surveillance of third-generation cephalosporin-resistant Escherichia coli from bloodstream infections in Danemark	ERR1971452	ERR1971452	SAMEA104060585	Danemark	North	Human	blood:unknown	2014-2015	123	5075449	196480	11	50.70	C	410	6	4	12	1	20	18	7	0	0	0	0	0	0	0	0	0	0	0	0	0	0	0	0	0	0	0	0	0	0	0	0	0	0
ERR1971453	WGS-based surveillance of third-generation cephalosporin-resistant Escherichia coli from bloodstream infections in Danemark	ERR1971453	ERR1971453	SAMEA104060547	Danemark	North	Human	blood:unknown	2014-2015	177	5354859	132204	13	50.27	D	38	4	26	2	25	5	5	19	0	0	0	0	0	0	0	0	0	0	0	0	0	0	1	0	0	0	0	0	0	0	0	0	0	0
ERR1971454	WGS-based surveillance of third-generation cephalosporin-resistant Escherichia coli from bloodstream infections in Danemark	ERR1971454	ERR1971454	SAMEA104060396	Danemark	North	Human	blood:unknown	2014-2015	119	5245364	150671	11	50.54	D	38	4	26	2	25	5	5	19	0	0	0	0	0	0	0	0	0	0	0	0	0	0	1	0	0	0	0	0	0	0	0	0	0	0
ERR1971455	WGS-based surveillance of third-generation cephalosporin-resistant Escherichia coli from bloodstream infections in Danemark	ERR1971455	ERR1971455	SAMEA104060595	Danemark	North	Human	blood:unknown	2014-2015	127	5283088	104618	13	50.55	D	405	35	37	29	25	4	5	73	0	0	0	0	0	0	0	0	0	0	0	0	0	0	0	1	0	0	0	0	0	0	0	0	0	0
ERR1971456	WGS-based surveillance of third-generation cephalosporin-resistant Escherichia coli from bloodstream infections in Danemark	ERR1971456	ERR1971456	SAMEA104060378	Danemark	North	Human	blood:unknown	2014-2015	190	5392286	74426	21	50.53	D	405	35	37	29	25	4	5	73	0	0	0	0	0	0	0	0	0	0	0	0	0	0	0	1	0	0	0	0	0	0	0	0	0	0
ERR1971458	WGS-based surveillance of third-generation cephalosporin-resistant Escherichia coli from bloodstream infections in Danemark	ERR1971458	ERR1971458	SAMEA104060662	Danemark	North	Human	blood:unknown	2014-2015	87	5043654	138979	11	50.73	B2	131	53	40	47	13	36	28	29	0	0	0	0	0	0	0	0	0	0	0	0	0	0	0	0	0	0	1	0	0	0	0	0	0	0
ERR1971459	WGS-based surveillance of third-generation cephalosporin-resistant Escherichia coli from bloodstream infections in Danemark	ERR1971459	ERR1971459	SAMEA104060408	Danemark	North	Human	blood:unknown	2014-2015	143	5221722	101080	16	50.70	D	69	21	35	27	6	5	5	4	1	0	0	0	0	0	0	0	0	0	0	0	0	0	0	0	0	0	0	0	0	0	0	0	0	0
ERR1971462	WGS-based surveillance of third-generation cephalosporin-resistant Escherichia coli from bloodstream infections in Danemark	ERR1971462	ERR1971462	SAMEA104060622	Danemark	North	Human	blood:unknown	2014-2015	102	5266997	138977	14	50.71	B2	131	53	40	47	13	36	28	29	0	0	0	0	0	0	0	0	0	0	0	0	0	0	0	1	0	0	0	0	0	0	0	0	0	0
ERR1971463	WGS-based surveillance of third-generation cephalosporin-resistant Escherichia coli from bloodstream infections in Danemark	ERR1971463	ERR1971463	SAMEA104060520	Danemark	North	Human	blood:unknown	2014-2015	139	5051798	117827	13	50.71	B2	131	53	40	47	13	36	28	29	0	0	0	0	0	0	0	0	0	0	0	0	0	0	0	0	0	0	1	0	0	0	0	0	0	0
ERR1971464	WGS-based surveillance of third-generation cephalosporin-resistant Escherichia coli from bloodstream infections in Danemark	ERR1971464	ERR1971464	SAMEA104060369	Danemark	North	Human	blood:unknown	2014-2015	177	5252360	107467	15	50.60	D	349	34	36	39	87	67	16	4	0	0	0	0	0	0	0	0	0	0	0	0	0	0	1	0	0	0	0	0	0	0	0	0	0	0
ERR1971465	WGS-based surveillance of third-generation cephalosporin-resistant Escherichia coli from bloodstream infections in Danemark	ERR1971465	ERR1971465	SAMEA104060724	Danemark	North	Human	blood:unknown	2014-2015	162	5346373	90181	15	50.54	D	405	35	37	29	25	4	5	73	0	0	0	0	0	0	0	0	0	0	0	0	0	0	0	1	0	0	0	0	0	0	0	0	0	0
ERR1971467	WGS-based surveillance of third-generation cephalosporin-resistant Escherichia coli from bloodstream infections in Danemark	ERR1971467	ERR1971467	SAMEA104060640	Danemark	North	Human	blood:unknown	2014-2015	90	5053028	344760	5	50.47	B2	538	13	40	19	13	36	28	30	0	0	0	0	0	0	0	0	0	0	0	0	0	0	0	0	0	0	0	0	1	0	0	0	0	0
ERR1971469	WGS-based surveillance of third-generation cephalosporin-resistant Escherichia coli from bloodstream infections in Danemark	ERR1971469	ERR1971469	SAMEA104060362	Danemark	North	Human	blood:unknown	2014-2015	89	5171698	153827	12	50.31	F	648	92	4	87	96	70	58	2	0	0	0	0	0	0	0	0	0	0	0	0	0	0	1	0	0	0	0	0	0	0	0	0	0	0
ERR1971470	WGS-based surveillance of third-generation cephalosporin-resistant Escherichia coli from bloodstream infections in Danemark	ERR1971470	ERR1971470	SAMEA104060692	Danemark	North	Human	blood:unknown	2014-2015	92	5214492	124343	14	50.68	B2	131	53	40	47	13	36	28	29	0	0	0	0	0	0	0	0	0	0	0	0	0	0	1	0	0	0	0	0	0	0	0	0	0	0
ERR1971471	WGS-based surveillance of third-generation cephalosporin-resistant Escherichia coli from bloodstream infections in Danemark	ERR1971471	ERR1971471	SAMEA104060831	Danemark	North	Human	blood:unknown	2014-2015	113	4851343	135508	12	50.72	A	167	10	11	4	8	8	13	2	0	0	0	0	0	0	0	0	0	0	0	0	0	0	0	0	0	0	0	0	0	0	0	0	0	0
ERR1971472	WGS-based surveillance of third-generation cephalosporin-resistant Escherichia coli from bloodstream infections in Danemark	ERR1971472	ERR1971472	SAMEA104060367	Danemark	North	Human	blood:unknown	2014-2015	169	5580406	93695	20	50.43	D	405	35	37	29	25	4	5	73	0	0	0	0	0	0	0	0	0	0	0	0	0	0	0	1	0	0	0	0	0	0	0	0	0	0
ERR1971473	WGS-based surveillance of third-generation cephalosporin-resistant Escherichia coli from bloodstream infections in Danemark	ERR1971473	ERR1971473	SAMEA104060635	Danemark	North	Human	blood:unknown	2014-2015	105	5341861	168632	9	50.43	D	38	4	26	2	25	5	5	19	0	0	0	0	0	0	0	0	0	0	0	0	0	0	1	0	0	0	0	0	0	0	0	0	0	0
ERR1971474	WGS-based surveillance of third-generation cephalosporin-resistant Escherichia coli from bloodstream infections in Danemark	ERR1971474	ERR1971474	SAMEA104060576	Danemark	North	Human	blood:unknown	2014-2015	114	5187733	99530	15	50.70	D	405	35	37	29	25	4	5	73	0	0	0	0	0	0	0	0	0	0	0	0	0	0	0	1	0	0	0	0	0	0	0	0	0	0
ERR1971475	WGS-based surveillance of third-generation cephalosporin-resistant Escherichia coli from bloodstream infections in Danemark	ERR1971475	ERR1971475	SAMEA104060689	Danemark	North	Human	blood:unknown	2014-2015	70	5062325	206806	8	50.63	B2	131	53	40	47	13	36	28	29	0	0	0	0	0	0	0	0	1	0	0	0	0	0	0	0	0	0	0	0	0	0	0	0	0	0
ERR1971481	WGS-based surveillance of third-generation cephalosporin-resistant Escherichia coli from bloodstream infections in Danemark	ERR1971481	ERR1971481	SAMEA104060705	Danemark	North	Human	blood:unknown	2014-2015	97	5133678	186389	10	50.80	B2	131	53	40	47	13	36	28	29	0	0	0	0	0	0	0	0	0	0	0	0	0	0	0	1	0	0	0	0	0	0	0	0	0	0
ERR1971482	WGS-based surveillance of third-generation cephalosporin-resistant Escherichia coli from bloodstream infections in Danemark	ERR1971482	ERR1971482	SAMEA104060716	Danemark	North	Human	blood:unknown	2014-2015	172	5261484	115800	15	50.64	B2	131	53	40	47	13	36	28	29	0	0	0	0	0	0	0	0	0	0	0	0	0	0	0	1	0	0	0	0	0	0	0	0	0	0
ERR1971483	WGS-based surveillance of third-generation cephalosporin-resistant Escherichia coli from bloodstream infections in Danemark	ERR1971483	ERR1971483	SAMEA104060603	Danemark	North	Human	blood:unknown	2014-2015	138	5199379	158913	13	50.77	B2	131	53	40	47	13	36	28	29	0	0	0	0	0	0	0	0	0	0	0	0	0	0	0	1	0	0	0	0	0	0	0	0	0	0
ERR1971484	WGS-based surveillance of third-generation cephalosporin-resistant Escherichia coli from bloodstream infections in Danemark	ERR1971484	ERR1971484	SAMEA104060896	Danemark	North	Human	blood:unknown	2014-2015	105	4677804	112908	12	50.63	A	10	10	11	4	8	8	8	2	0	0	0	0	0	0	0	0	0	0	0	0	0	0	0	1	0	0	0	0	0	0	0	0	0	0
ERR1971486	WGS-based surveillance of third-generation cephalosporin-resistant Escherichia coli from bloodstream infections in Danemark	ERR1971486	ERR1971486	SAMEA104060860	Danemark	North	Human	blood:unknown	2014-2015	79	5002344	154394	11	50.64	D	38	4	26	2	25	5	5	19	0	0	0	0	0	0	0	0	0	0	0	0	0	0	1	0	0	0	0	0	0	0	0	0	0	0
ERR1971487	WGS-based surveillance of third-generation cephalosporin-resistant Escherichia coli from bloodstream infections in Danemark	ERR1971487	ERR1971487	SAMEA104060882	Danemark	North	Human	blood:unknown	2014-2015	86	5134901	173732	10	50.75	B2	131	53	40	47	13	36	28	29	0	0	0	0	0	0	0	0	0	0	0	0	0	0	0	1	0	0	0	0	0	0	0	0	0	0
ERR1971488	WGS-based surveillance of third-generation cephalosporin-resistant Escherichia coli from bloodstream infections in Danemark	ERR1971488	ERR1971488	SAMEA104060611	Danemark	North	Human	blood:unknown	2014-2015	118	5142707	186387	10	50.69	B2	131	53	40	47	13	36	28	29	0	0	0	0	0	0	0	0	1	0	0	0	0	0	0	0	0	0	0	0	0	0	0	0	0	0
ERR1971489	WGS-based surveillance of third-generation cephalosporin-resistant Escherichia coli from bloodstream infections in Danemark	ERR1971489	ERR1971489	SAMEA104060526	Danemark	North	Human	blood:unknown	2014-2015	108	5127875	189248	8	50.69	B2	95	37	38	19	37	17	11	26	0	0	0	0	0	0	0	0	0	0	0	0	0	0	1	0	0	0	0	0	0	0	0	0	0	0
ERR1971491	WGS-based surveillance of third-generation cephalosporin-resistant Escherichia coli from bloodstream infections in Danemark	ERR1971491	ERR1971491	SAMEA104060538	Danemark	North	Human	blood:unknown	2014-2015	79	5268868	246364	7	50.56	B2	95	37	38	19	37	17	11	26	1	0	0	0	0	0	0	0	0	0	0	0	0	0	0	0	0	0	0	0	0	0	0	0	0	0
ERR1971492	WGS-based surveillance of third-generation cephalosporin-resistant Escherichia coli from bloodstream infections in Danemark	ERR1971492	ERR1971492	SAMEA104060841	Danemark	North	Human	blood:unknown	2014-2015	111	5253624	129877	13	50.77	B2	131	53	40	47	13	36	28	29	0	0	0	0	0	0	0	0	0	0	0	0	0	0	0	1	0	0	0	0	0	0	0	0	0	0
ERR1971493	WGS-based surveillance of third-generation cephalosporin-resistant Escherichia coli from bloodstream infections in Danemark	ERR1971493	ERR1971493	SAMEA104060571	Danemark	North	Human	blood:unknown	2014-2015	91	5156844	189479	9	50.61	B2	131	53	40	47	13	36	28	29	0	0	0	0	0	0	0	0	0	0	0	0	0	0	0	0	0	0	1	0	0	0	0	0	0	0
ERR1971497	WGS-based surveillance of third-generation cephalosporin-resistant Escherichia coli from bloodstream infections in Danemark	ERR1971497	ERR1971497	SAMEA104060765	Danemark	North	Human	blood:unknown	2014-2015	97	5125421	160067	12	50.64	B2	131	53	40	47	13	36	28	29	0	0	0	0	0	0	0	0	0	0	0	0	0	0	0	0	0	0	1	0	0	0	0	0	0	0
ERR1971498	WGS-based surveillance of third-generation cephalosporin-resistant Escherichia coli from bloodstream infections in Danemark	ERR1971498	ERR1971498	SAMEA104060503	Danemark	North	Human	blood:unknown	2014-2015	158	5251587	158852	12	50.69	B2	131	53	40	47	13	36	28	29	0	0	0	0	0	0	0	0	0	0	0	0	0	0	0	1	0	0	0	0	0	0	0	0	0	0
ERR1971501	WGS-based surveillance of third-generation cephalosporin-resistant Escherichia coli from bloodstream infections in Danemark	ERR1971501	ERR1971501	SAMEA104060817	Danemark	North	Human	blood:unknown	2014-2015	137	5137374	234925	8	50.61	B2	95	37	38	19	37	17	11	26	0	0	0	0	0	0	0	0	0	0	0	0	0	0	0	1	0	0	0	0	0	0	0	0	0	0
ERR1971502	WGS-based surveillance of third-generation cephalosporin-resistant Escherichia coli from bloodstream infections in Danemark	ERR1971502	ERR1971502	SAMEA104060706	Danemark	North	Human	blood:unknown	2014-2015	103	5178458	166733	11	50.78	B2	131	53	40	47	13	36	28	29	0	0	0	0	0	0	0	0	0	0	0	0	0	0	0	0	0	0	1	0	0	0	0	0	0	0
ERR1971503	WGS-based surveillance of third-generation cephalosporin-resistant Escherichia coli from bloodstream infections in Danemark	ERR1971503	ERR1971503	SAMEA104060759	Danemark	North	Human	blood:unknown	2014-2015	157	4995227	108077	17	50.66	A	10	10	11	4	8	8	8	2	0	0	0	0	0	0	0	0	0	0	0	0	0	0	0	0	0	0	0	0	0	0	0	0	0	0
ERR1971504	WGS-based surveillance of third-generation cephalosporin-resistant Escherichia coli from bloodstream infections in Danemark	ERR1971504	ERR1971504	SAMEA104060703	Danemark	North	Human	blood:unknown	2014-2015	126	5238698	160867	12	50.52	D	38	4	26	2	25	5	5	19	0	0	0	0	0	0	0	0	0	0	0	0	0	0	1	0	0	0	0	0	0	0	0	0	0	0
ERR1971505	WGS-based surveillance of third-generation cephalosporin-resistant Escherichia coli from bloodstream infections in Danemark	ERR1971505	ERR1971505	SAMEA104060780	Danemark	North	Human	blood:unknown	2014-2015	121	5190947	110960	14	50.68	B2	131	53	40	47	13	36	28	29	0	0	0	0	0	0	0	0	0	0	0	0	0	0	1	0	0	0	0	0	0	0	0	0	0	0
ERR1971507	WGS-based surveillance of third-generation cephalosporin-resistant Escherichia coli from bloodstream infections in Danemark	ERR1971507	ERR1971507	SAMEA104060751	Danemark	North	Human	blood:unknown	2014-2015	41	4842205	316874	5	50.58	B2	135	13	39	50	13	16	37	25	0	0	0	0	0	0	0	0	0	0	0	0	0	0	1	0	0	0	0	0	0	0	0	0	0	0
ERR1971508	WGS-based surveillance of third-generation cephalosporin-resistant Escherichia coli from bloodstream infections in Danemark	ERR1971508	ERR1971508	SAMEA104060536	Danemark	North	Human	blood:unknown	2014-2015	148	5480710	127471	15	50.31	D	38	4	26	2	25	5	5	19	0	0	0	0	0	0	0	0	0	0	0	0	0	0	1	0	0	0	0	0	0	0	0	0	0	0
ERR1971509	WGS-based surveillance of third-generation cephalosporin-resistant Escherichia coli from bloodstream infections in Danemark	ERR1971509	ERR1971509	SAMEA104060877	Danemark	North	Human	blood:unknown	2014-2015	154	5374063	126293	14	50.47	D	38	4	26	2	25	5	5	19	0	0	0	0	0	0	0	0	0	0	0	0	0	0	1	0	0	0	0	0	0	0	0	0	0	0
ERR1971510	WGS-based surveillance of third-generation cephalosporin-resistant Escherichia coli from bloodstream infections in Danemark	ERR1971510	ERR1971510	SAMEA104060371	Danemark	North	Human	blood:unknown	2014-2015	188	5380039	124373	14	50.67	B2	131	53	40	47	13	36	28	29	0	0	0	0	0	0	0	0	0	0	0	0	0	0	0	1	0	0	0	0	0	0	0	0	0	0
ERR1971511	WGS-based surveillance of third-generation cephalosporin-resistant Escherichia coli from bloodstream infections in Danemark	ERR1971511	ERR1971511	SAMEA104060746	Danemark	North	Human	blood:unknown	2014-2015	79	4963632	187962	8	50.60	B2	1193	14	14	10	200	17	7	10	0	0	0	0	0	0	0	0	0	0	0	0	0	0	0	0	0	0	1	0	0	0	0	0	0	0
ERR1971512	WGS-based surveillance of third-generation cephalosporin-resistant Escherichia coli from bloodstream infections in Danemark	ERR1971512	ERR1971512	SAMEA104060701	Danemark	North	Human	blood:unknown	2014-2015	100	5158555	158855	10	50.76	B2	131	53	40	47	13	36	28	29	0	0	0	0	0	0	0	0	0	0	0	0	0	0	0	1	0	0	0	0	0	0	0	0	0	0
ERR1971513	WGS-based surveillance of third-generation cephalosporin-resistant Escherichia coli from bloodstream infections in Danemark	ERR1971513	ERR1971513	SAMEA104060742	Danemark	North	Human	blood:unknown	2014-2015	115	5343008	124698	11	50.62	C	88	6	4	12	1	20	12	7	0	0	0	0	0	0	0	0	0	0	0	0	0	0	0	1	0	0	0	0	0	0	0	0	0	0
ERR1971514	WGS-based surveillance of third-generation cephalosporin-resistant Escherichia coli from bloodstream infections in Danemark	ERR1971514	ERR1971514	SAMEA104060891	Danemark	North	Human	blood:unknown	2014-2015	58	4941699	318258	7	50.69	B2	104	13	24	9	13	17	11	25	0	0	0	0	0	0	0	0	0	0	0	0	0	0	0	0	0	0	0	0	0	0	0	0	0	0
ERR1971515	WGS-based surveillance of third-generation cephalosporin-resistant Escherichia coli from bloodstream infections in Danemark	ERR1971515	ERR1971515	SAMEA104060787	Danemark	North	Human	blood:unknown	2014-2015	83	4804376	134792	12	50.63	C	410	6	4	12	1	20	18	7	0	0	0	1	0	0	0	0	0	0	0	0	0	0	0	0	0	0	0	0	0	0	0	0	0	0
ERR1971516	WGS-based surveillance of third-generation cephalosporin-resistant Escherichia coli from bloodstream infections in Danemark	ERR1971516	ERR1971516	SAMEA104060492	Danemark	North	Human	blood:unknown	2014-2015	72	5005616	249201	6	50.76	A	2509	6	95	33	18	9	8	6	0	0	0	0	0	0	0	0	0	0	0	0	1	0	0	0	0	0	0	0	0	0	0	0	0	0
ERR1971517	WGS-based surveillance of third-generation cephalosporin-resistant Escherichia coli from bloodstream infections in Danemark	ERR1971517	ERR1971517	SAMEA104060445	Danemark	North	Human	blood:unknown	2014-2015	111	5279756	181401	11	50.58	B2	421	37	38	19	37	17	8	26	0	0	0	0	0	0	0	0	0	0	0	0	0	0	0	0	0	0	1	0	0	0	0	0	0	0
ERR1971518	WGS-based surveillance of third-generation cephalosporin-resistant Escherichia coli from bloodstream infections in Danemark	ERR1971518	ERR1971518	SAMEA104060415	Danemark	North	Human	blood:unknown	2014-2015	90	5088182	166890	11	50.79	B2	131	53	40	47	13	36	28	29	0	0	0	0	0	0	0	0	0	0	0	0	0	0	0	1	0	0	0	0	0	0	0	0	0	0
ERR1971519	WGS-based surveillance of third-generation cephalosporin-resistant Escherichia coli from bloodstream infections in Danemark	ERR1971519	ERR1971519	SAMEA104060543	Danemark	North	Human	blood:unknown	2014-2015	166	5316794	89941	16	50.57	D	405	35	37	29	25	4	5	73	0	0	0	0	0	0	0	0	0	0	0	0	0	0	0	1	0	0	0	0	0	0	0	0	0	0
ERR1971520	WGS-based surveillance of third-generation cephalosporin-resistant Escherichia coli from bloodstream infections in Danemark	ERR1971520	ERR1971520	SAMEA104060355	Danemark	North	Human	blood:unknown	2014-2015	148	4775776	104978	17	50.71	A	209	10	11	4	8	8	8	6	1	0	0	0	0	0	0	0	0	0	0	0	0	0	1	0	0	0	0	0	0	0	0	0	0	0
ERR1971521	WGS-based surveillance of third-generation cephalosporin-resistant Escherichia coli from bloodstream infections in Danemark	ERR1971521	ERR1971521	SAMEA104060637	Danemark	North	Human	blood:unknown	2014-2015	102	5286117	148577	10	50.33	B2	73	36	24	9	13	17	11	25	0	0	0	0	0	0	0	0	0	0	0	0	0	0	0	1	0	0	0	0	0	0	0	0	0	0
ERR1971522	WGS-based surveillance of third-generation cephalosporin-resistant Escherichia coli from bloodstream infections in Danemark	ERR1971522	ERR1971522	SAMEA104060509	Danemark	North	Human	blood:unknown	2014-2015	102	5192642	114367	13	50.66	B2	131	53	40	47	13	36	28	29	0	0	0	0	0	0	0	0	0	0	0	0	0	0	0	0	0	0	1	0	0	0	0	0	0	0
ERR1971523	WGS-based surveillance of third-generation cephalosporin-resistant Escherichia coli from bloodstream infections in Danemark	ERR1971523	ERR1971523	SAMEA104060466	Danemark	North	Human	blood:unknown	2014-2015	86	5266225	158913	11	50.70	B2	131	53	40	47	13	36	28	29	0	0	0	0	0	0	0	0	0	0	0	0	0	0	0	1	0	0	0	0	0	0	0	0	0	0
ERR1971524	WGS-based surveillance of third-generation cephalosporin-resistant Escherichia coli from bloodstream infections in Danemark	ERR1971524	ERR1971524	SAMEA104060619	Danemark	North	Human	blood:unknown	2014-2015	99	5099122	137961	12	50.53	B2	131	53	40	47	13	36	28	29	0	0	0	0	0	0	0	0	0	0	0	0	0	0	0	0	0	0	1	0	0	0	0	0	0	0
ERR1971525	WGS-based surveillance of third-generation cephalosporin-resistant Escherichia coli from bloodstream infections in Danemark	ERR1971525	ERR1971525	SAMEA104060781	Danemark	North	Human	blood:unknown	2014-2015	112	4717359	91077	15	50.65	A	744	10	11	135	8	8	8	2	0	0	0	0	0	0	0	0	1	0	0	0	0	0	0	0	0	0	0	0	0	0	0	0	0	0
ERR1971526	WGS-based surveillance of third-generation cephalosporin-resistant Escherichia coli from bloodstream infections in Danemark	ERR1971526	ERR1971526	SAMEA104060354	Danemark	North	Human	blood:unknown	2014-2015	189	5237992	110410	15	50.70	B2	131	53	40	47	13	36	28	29	0	0	0	0	0	0	0	0	0	0	0	0	0	0	0	1	0	0	0	0	0	0	0	0	0	0
ERR1971527	WGS-based surveillance of third-generation cephalosporin-resistant Escherichia coli from bloodstream infections in Danemark	ERR1971527	ERR1971527	SAMEA104060544	Danemark	North	Human	blood:unknown	2014-2015	102	5221046	163148	11	50.43	D	38	4	26	2	25	5	5	19	0	0	0	0	0	0	0	0	0	0	0	0	0	0	1	0	0	0	0	0	0	0	0	0	0	0
ERR1971528	WGS-based surveillance of third-generation cephalosporin-resistant Escherichia coli from bloodstream infections in Danemark	ERR1971528	ERR1971528	SAMEA104060897	Danemark	North	Human	blood:unknown	2014-2015	85	4796226	134843	12	50.62	C	410	6	4	12	1	20	18	7	0	0	0	0	0	0	0	0	0	0	0	0	0	0	0	1	0	0	0	0	0	0	0	0	0	0
ERR1971529	WGS-based surveillance of third-generation cephalosporin-resistant Escherichia coli from bloodstream infections in Danemark	ERR1971529	ERR1971529	SAMEA104060797	Danemark	North	Human	blood:unknown	2014-2015	117	5500045	111062	14	50.50	D	69	21	35	27	6	5	5	4	0	0	0	0	0	0	0	0	0	0	0	0	0	0	0	1	0	0	0	0	0	0	0	0	0	0
ERR1971530	WGS-based surveillance of third-generation cephalosporin-resistant Escherichia coli from bloodstream infections in Danemark	ERR1971530	ERR1971530	SAMEA104060848	Danemark	North	Human	blood:unknown	2014-2015	106	5013026	136963	13	50.73	B2	131	53	40	47	13	36	28	29	0	0	0	0	0	0	0	0	0	0	0	0	0	0	0	0	0	0	1	0	0	0	0	0	0	0
ERR1971534	WGS-based surveillance of third-generation cephalosporin-resistant Escherichia coli from bloodstream infections in Danemark	ERR1971534	ERR1971534	SAMEA104060455	Danemark	North	Human	blood:unknown	2014-2015	90	5237913	150597	13	50.61	B2	131	53	40	47	13	36	28	29	0	0	0	0	0	0	0	0	0	0	0	0	0	0	0	1	0	0	0	0	0	0	0	0	0	0
ERR1971535	WGS-based surveillance of third-generation cephalosporin-resistant Escherichia coli from bloodstream infections in Danemark	ERR1971535	ERR1971535	SAMEA104060816	Danemark	North	Human	blood:unknown	2014-2015	97	5177700	159003	8	50.51	F	648	92	4	87	96	70	58	2	0	0	0	0	0	0	0	0	0	0	0	0	0	0	0	1	0	0	0	0	0	0	0	0	0	0
ERR1971537	WGS-based surveillance of third-generation cephalosporin-resistant Escherichia coli from bloodstream infections in Danemark	ERR1971537	ERR1971537	SAMEA104060377	Danemark	North	Human	blood:unknown	2014-2015	179	4930255	73825	17	50.65	A	617	10	11	4	8	8	13	73	0	0	0	0	0	0	0	0	0	0	0	0	0	0	0	1	0	0	0	0	0	0	0	0	0	0
ERR1971539	WGS-based surveillance of third-generation cephalosporin-resistant Escherichia coli from bloodstream infections in Danemark	ERR1971539	ERR1971539	SAMEA104060533	Danemark	North	Human	blood:unknown	2014-2015	127	4730518	90345	15	50.63	A	3014	303	41	1	8	8	8	6	0	0	0	0	0	0	0	0	0	0	0	0	0	0	0	0	0	1	0	0	0	0	0	0	0	0
ERR1971541	WGS-based surveillance of third-generation cephalosporin-resistant Escherichia coli from bloodstream infections in Danemark	ERR1971541	ERR1971541	SAMEA104060854	Danemark	North	Human	blood:unknown	2014-2015	115	5066109	145326	13	50.70	B2	131	53	40	47	13	36	28	29	0	0	0	0	0	0	0	0	0	0	0	0	0	0	0	0	0	0	1	0	0	0	0	0	0	0
ERR1971542	WGS-based surveillance of third-generation cephalosporin-resistant Escherichia coli from bloodstream infections in Danemark	ERR1971542	ERR1971542	SAMEA104060870	Danemark	North	Human	blood:unknown	2014-2015	163	4990411	108560	13	50.73	B1	58	6	4	4	16	24	8	14	0	0	0	0	0	0	0	0	0	0	0	0	0	0	0	0	0	0	0	0	1	0	0	0	0	0
ERR1971543	WGS-based surveillance of third-generation cephalosporin-resistant Escherichia coli from bloodstream infections in Danemark	ERR1971543	ERR1971543	SAMEA104060859	Danemark	North	Human	blood:unknown	2014-2015	88	5038198	171782	10	50.64	B1	448	6	6	5	16	11	8	7	0	0	0	0	0	0	0	0	0	0	0	0	0	0	0	1	0	0	0	0	0	0	0	0	0	0
ERR1971545	WGS-based surveillance of third-generation cephalosporin-resistant Escherichia coli from bloodstream infections in Danemark	ERR1971545	ERR1971545	SAMEA104060382	Danemark	North	Human	blood:unknown	2014-2015	115	5338407	111254	15	50.65	B2	131	53	40	47	13	36	28	29	0	0	0	0	0	0	0	0	0	0	0	0	0	0	0	1	0	0	0	0	0	0	0	0	0	0
ERR1971546	WGS-based surveillance of third-generation cephalosporin-resistant Escherichia coli from bloodstream infections in Danemark	ERR1971546	ERR1971546	SAMEA104060351	Danemark	North	Human	blood:unknown	2014-2015	117	5221420	124478	14	50.69	B2	131	53	40	47	13	36	28	29	0	0	0	0	0	0	0	0	0	0	0	0	0	0	1	0	0	0	0	0	0	0	0	0	0	0
ERR1971548	WGS-based surveillance of third-generation cephalosporin-resistant Escherichia coli from bloodstream infections in Danemark	ERR1971548	ERR1971548	SAMEA104060353	Danemark	North	Human	blood:unknown	2014-2015	164	5119547	107178	12	50.82	D	69	21	35	27	6	5	5	4	0	0	0	0	0	0	0	0	0	0	0	0	0	0	1	0	0	0	0	0	0	0	0	0	0	0
ERR1971549	WGS-based surveillance of third-generation cephalosporin-resistant Escherichia coli from bloodstream infections in Danemark	ERR1971549	ERR1971549	SAMEA104060458	Danemark	North	Human	blood:unknown	2014-2015	112	5000433	191637	9	50.70	B2	131	53	40	47	13	36	28	29	0	0	0	0	0	0	0	0	0	0	0	0	0	0	1	0	0	0	0	0	0	0	0	0	0	0
ERR1971550	WGS-based surveillance of third-generation cephalosporin-resistant Escherichia coli from bloodstream infections in Danemark	ERR1971550	ERR1971550	SAMEA104060794	Danemark	North	Human	blood:unknown	2014-2015	82	5173446	170638	11	50.73	B2	131	53	40	47	13	36	28	29	0	0	0	0	0	0	0	0	0	0	0	0	0	0	0	1	0	0	0	0	0	0	0	0	0	0
ERR1971551	WGS-based surveillance of third-generation cephalosporin-resistant Escherichia coli from bloodstream infections in Danemark	ERR1971551	ERR1971551	SAMEA104060800	Danemark	North	Human	blood:unknown	2014-2015	114	5187413	158924	9	50.72	B2	131	53	40	47	13	36	28	29	0	0	0	0	0	0	0	0	0	0	1	0	0	0	0	0	0	0	0	0	0	0	0	0	0	0
ERR1971554	WGS-based surveillance of third-generation cephalosporin-resistant Escherichia coli from bloodstream infections in Danemark	ERR1971554	ERR1971554	SAMEA104060730	Danemark	North	Human	blood:unknown	2014-2015	66	5038510	192775	9	50.63	F	354	85	88	78	29	59	58	62	0	0	0	0	0	0	0	0	0	0	0	0	0	0	0	0	0	1	0	0	0	0	0	0	0	0
ERR1971556	WGS-based surveillance of third-generation cephalosporin-resistant Escherichia coli from bloodstream infections in Danemark	ERR1971556	ERR1971556	SAMEA104060535	Danemark	North	Human	blood:unknown	2014-2015	78	5282001	187390	8	50.47	B2	141	13	52	10	14	17	25	17	0	0	0	0	0	0	0	0	0	0	0	0	0	0	0	1	0	0	0	0	0	0	0	0	0	0
ERR1971558	WGS-based surveillance of third-generation cephalosporin-resistant Escherichia coli from bloodstream infections in Danemark	ERR1971558	ERR1971558	SAMEA104060474	Danemark	North	Human	blood:unknown	2014-2015	114	5207502	138214	11	50.53	D	38	4	26	2	25	5	5	19	0	0	0	0	0	0	0	0	0	0	0	0	0	0	1	0	0	0	0	0	0	0	0	0	0	0
ERR1971560	WGS-based surveillance of third-generation cephalosporin-resistant Escherichia coli from bloodstream infections in Danemark	ERR1971560	ERR1971560	SAMEA104060838	Danemark	North	Human	blood:unknown	2014-2015	119	5293716	150938	13	50.49	D	38	4	26	2	25	5	5	19	0	0	0	0	0	0	0	1	0	0	0	0	0	0	1	0	0	0	0	0	0	0	0	0	0	0
ERR1971562	WGS-based surveillance of third-generation cephalosporin-resistant Escherichia coli from bloodstream infections in Danemark	ERR1971562	ERR1971562	SAMEA104060386	Danemark	North	Human	blood:unknown	2014-2015	82	4786574	193606	9	50.69	B1	1706	6	29	12	16	11	8	6	0	0	0	0	0	0	0	0	0	0	0	0	0	0	0	0	0	0	0	0	0	0	1	0	0	0
ERR1971563	WGS-based surveillance of third-generation cephalosporin-resistant Escherichia coli from bloodstream infections in Danemark	ERR1971563	ERR1971563	SAMEA104060404	Danemark	North	Human	blood:unknown	2014-2015	130	5136239	161356	11	50.79	B2	131	53	40	47	13	36	28	29	0	0	0	0	0	0	0	0	0	0	0	0	0	0	0	0	0	0	1	0	0	0	0	0	0	0
ERR1971565	WGS-based surveillance of third-generation cephalosporin-resistant Escherichia coli from bloodstream infections in Danemark	ERR1971565	ERR1971565	SAMEA104060738	Danemark	North	Human	blood:unknown	2014-2015	81	4885978	129289	12	50.62	D	38	4	26	2	25	5	5	19	0	0	0	0	0	0	0	0	0	0	0	0	0	0	0	1	0	0	0	0	0	0	0	0	0	0
ERR1971566	WGS-based surveillance of third-generation cephalosporin-resistant Escherichia coli from bloodstream infections in Danemark	ERR1971566	ERR1971566	SAMEA104060631	Danemark	North	Human	blood:unknown	2014-2015	109	5199963	186391	10	50.66	B2	131	53	40	47	13	36	28	29	0	0	0	0	0	0	0	0	0	0	0	0	0	0	0	1	0	0	0	0	0	0	0	0	0	0
ERR1971567	WGS-based surveillance of third-generation cephalosporin-resistant Escherichia coli from bloodstream infections in Danemark	ERR1971567	ERR1971567	SAMEA104060441	Danemark	North	Human	blood:unknown	2014-2015	102	5216286	158854	12	50.76	B2	131	53	40	47	13	36	28	29	0	0	0	0	0	0	0	0	0	0	0	0	0	0	0	1	0	0	0	0	0	0	0	0	0	0
ERR1971568	WGS-based surveillance of third-generation cephalosporin-resistant Escherichia coli from bloodstream infections in Danemark	ERR1971568	ERR1971568	SAMEA104060869	Danemark	North	Human	blood:unknown	2014-2015	135	5120521	171875	10	50.57	B2	131	53	40	47	13	36	28	29	0	0	0	0	0	0	0	0	0	0	0	0	0	0	0	0	0	0	1	0	0	0	0	0	0	0
ERR1971569	WGS-based surveillance of third-generation cephalosporin-resistant Escherichia coli from bloodstream infections in Danemark	ERR1971569	ERR1971569	SAMEA104060772	Danemark	North	Human	blood:unknown	2014-2015	101	5249881	172218	12	50.78	B2	131	53	40	47	13	36	28	29	0	0	0	0	0	0	0	0	0	0	0	0	0	0	0	1	0	0	0	0	0	0	0	0	0	0
ERR1971571	WGS-based surveillance of third-generation cephalosporin-resistant Escherichia coli from bloodstream infections in Danemark	ERR1971571	ERR1971571	SAMEA104060663	Danemark	North	Human	blood:unknown	2014-2015	117	5296700	158913	12	50.60	B2	131	53	40	47	13	36	28	29	0	0	0	0	0	0	0	0	0	0	0	0	0	0	0	1	0	0	0	0	0	0	0	0	0	0
ERR1971572	WGS-based surveillance of third-generation cephalosporin-resistant Escherichia coli from bloodstream infections in Danemark	ERR1971572	ERR1971572	SAMEA104060876	Danemark	North	Human	blood:unknown	2014-2015	107	5413817	171681	12	50.71	B2	7399	53	40	635	13	36	28	29	0	0	0	0	0	0	0	0	0	0	0	0	0	0	0	1	0	0	0	0	0	0	0	0	0	0
ERR1971573	WGS-based surveillance of third-generation cephalosporin-resistant Escherichia coli from bloodstream infections in Danemark	ERR1971573	ERR1971573	SAMEA104060715	Danemark	North	Human	blood:unknown	2014-2015	171	5286801	93070	15	50.63	D	2003	4	26	2	25	4	5	19	0	0	0	0	0	0	0	0	0	0	0	0	0	0	1	0	0	0	0	0	1	0	0	0	0	0
ERR1971574	WGS-based surveillance of third-generation cephalosporin-resistant Escherichia coli from bloodstream infections in Danemark	ERR1971574	ERR1971574	SAMEA104060590	Danemark	North	Human	blood:unknown	2014-2015	88	5177449	189475	11	50.75	B2	131	53	40	47	13	36	28	29	0	0	0	0	0	0	0	0	0	0	0	0	0	0	0	1	0	0	0	0	0	0	0	0	0	0
ERR1971575	WGS-based surveillance of third-generation cephalosporin-resistant Escherichia coli from bloodstream infections in Danemark	ERR1971575	ERR1971575	SAMEA104060697	Danemark	North	Human	blood:unknown	2014-2015	135	5337715	126293	13	50.42	D	315	4	26	2	25	5	8	19	0	0	0	0	0	0	0	0	0	0	0	0	0	0	0	1	0	0	0	0	0	0	0	0	0	0
ERR1971576	WGS-based surveillance of third-generation cephalosporin-resistant Escherichia coli from bloodstream infections in Danemark	ERR1971576	ERR1971576	SAMEA104060592	Danemark	North	Human	blood:unknown	2014-2015	44	4996778	311996	5	50.46	cladeI	3057	290	54	55	324	35	40	223	0	0	0	0	0	0	0	0	0	0	0	0	0	0	1	0	0	0	0	0	0	0	0	0	0	0
ERR1971578	WGS-based surveillance of third-generation cephalosporin-resistant Escherichia coli from bloodstream infections in Danemark	ERR1971578	ERR1971578	SAMEA104060665	Danemark	North	Human	blood:unknown	2014-2015	97	5114912	166545	10	50.52	B2	95	37	38	19	37	17	11	26	0	0	0	0	0	0	0	0	0	0	0	0	0	0	0	1	0	0	0	0	0	0	0	0	0	0
ERR1971580	WGS-based surveillance of third-generation cephalosporin-resistant Escherichia coli from bloodstream infections in Danemark	ERR1971580	ERR1971580	SAMEA104060428	Danemark	North	Human	blood:unknown	2014-2015	101	4997441	150938	13	50.56	D	38	4	26	2	25	5	5	19	0	0	0	0	0	0	0	0	0	0	0	0	0	0	1	0	0	0	0	0	0	0	0	0	0	0
ERR1971582	WGS-based surveillance of third-generation cephalosporin-resistant Escherichia coli from bloodstream infections in Danemark	ERR1971582	ERR1971582	SAMEA104060363	Danemark	North	Human	blood:unknown	2014-2015	102	5070240	134993	13	50.74	B2	131	53	40	47	13	36	28	29	0	0	0	0	0	0	0	0	0	0	0	0	0	0	0	0	0	0	1	0	0	0	0	0	0	0
ERR1971584	WGS-based surveillance of third-generation cephalosporin-resistant Escherichia coli from bloodstream infections in Danemark	ERR1971584	ERR1971584	SAMEA104060522	Danemark	North	Human	blood:unknown	2014-2015	156	5396144	123242	13	50.35	D	38	4	26	2	25	5	5	19	0	0	0	0	0	0	0	0	0	0	0	0	0	0	1	0	0	0	0	0	0	0	0	0	0	0
ERR1971585	WGS-based surveillance of third-generation cephalosporin-resistant Escherichia coli from bloodstream infections in Danemark	ERR1971585	ERR1971585	SAMEA104060696	Danemark	North	Human	blood:unknown	2014-2015	89	5206585	179941	12	50.70	B2	131	53	40	47	13	36	28	29	0	0	0	0	0	0	0	0	0	0	0	0	0	0	0	1	0	0	0	0	0	0	0	0	0	0
ERR1971587	WGS-based surveillance of third-generation cephalosporin-resistant Escherichia coli from bloodstream infections in Danemark	ERR1971587	ERR1971587	SAMEA104060517	Danemark	North	Human	blood:unknown	2014-2015	121	5208011	158891	11	50.76	B2	131	53	40	47	13	36	28	29	0	0	0	0	0	0	0	0	0	0	0	0	0	0	0	1	0	0	0	0	0	0	0	0	0	0
ERR1971589	WGS-based surveillance of third-generation cephalosporin-resistant Escherichia coli from bloodstream infections in Danemark	ERR1971589	ERR1971589	SAMEA104060488	Danemark	North	Human	blood:unknown	2014-2015	154	5015793	111854	14	50.71	B1	58	6	4	4	16	24	8	14	0	0	0	0	0	0	0	0	0	0	0	0	0	0	0	1	0	0	0	0	0	0	0	0	0	0
ERR1971590	WGS-based surveillance of third-generation cephalosporin-resistant Escherichia coli from bloodstream infections in Danemark	ERR1971590	ERR1971590	SAMEA104060684	Danemark	North	Human	blood:unknown	2014-2015	129	5584737	108846	15	50.30	D	38	4	26	2	25	5	5	19	0	0	0	0	0	0	0	0	0	0	0	0	0	0	0	0	0	0	1	0	0	0	0	0	0	0
ERR1971591	WGS-based surveillance of third-generation cephalosporin-resistant Escherichia coli from bloodstream infections in Danemark	ERR1971591	ERR1971591	SAMEA104060649	Danemark	North	Human	blood:unknown	2014-2015	106	5238100	158913	13	50.78	B2	131	53	40	47	13	36	28	29	0	0	0	0	0	0	0	0	0	0	0	0	0	0	0	1	0	0	0	0	0	0	0	0	0	0
ERR1971592	WGS-based surveillance of third-generation cephalosporin-resistant Escherichia coli from bloodstream infections in Danemark	ERR1971592	ERR1971592	SAMEA104060459	Danemark	North	Human	blood:unknown	2014-2015	86	5305518	180948	10	50.56	B2	7392	53	40	632	13	36	28	29	0	0	0	0	0	0	0	0	0	0	0	0	0	0	0	1	0	0	0	0	0	0	0	0	0	0
ERR1971593	WGS-based surveillance of third-generation cephalosporin-resistant Escherichia coli from bloodstream infections in Danemark	ERR1971593	ERR1971593	SAMEA104060745	Danemark	North	Human	blood:unknown	2014-2015	116	5136332	172455	11	50.79	B2	131	53	40	47	13	36	28	29	0	0	0	0	0	0	0	0	0	0	0	0	0	0	0	1	0	0	0	0	0	0	0	0	0	0
ERR1971594	WGS-based surveillance of third-generation cephalosporin-resistant Escherichia coli from bloodstream infections in Danemark	ERR1971594	ERR1971594	SAMEA104060469	Danemark	North	Human	blood:unknown	2014-2015	82	5122309	158912	12	50.79	B2	131	53	40	47	13	36	28	29	0	0	0	0	0	0	0	0	0	0	0	0	0	0	0	1	0	0	0	0	0	0	0	0	0	0
ERR1971595	WGS-based surveillance of third-generation cephalosporin-resistant Escherichia coli from bloodstream infections in Danemark	ERR1971595	ERR1971595	SAMEA104060416	Danemark	North	Human	blood:unknown	2014-2015	86	5033049	183536	11	50.52	B2	1193	14	14	10	200	17	7	10	0	0	0	0	0	0	0	0	0	0	0	0	0	0	0	0	0	0	1	0	0	0	0	0	0	0
ERR1971596	WGS-based surveillance of third-generation cephalosporin-resistant Escherichia coli from bloodstream infections in Danemark	ERR1971596	ERR1971596	SAMEA104060682	Danemark	North	Human	blood:unknown	2014-2015	97	5168839	155846	12	50.64	D	69	21	35	27	6	5	5	4	0	0	0	0	0	0	0	0	0	0	0	0	0	0	0	1	0	0	0	0	0	0	0	0	0	0
ERR1971597	WGS-based surveillance of third-generation cephalosporin-resistant Escherichia coli from bloodstream infections in Danemark	ERR1971597	ERR1971597	SAMEA104060651	Danemark	North	Human	blood:unknown	2014-2015	135	5156825	88390	16	50.60	D	405	35	37	29	25	4	5	73	0	0	0	0	0	0	0	0	0	0	0	0	0	0	0	1	0	0	0	0	0	0	0	0	0	0
ERR1971599	WGS-based surveillance of third-generation cephalosporin-resistant Escherichia coli from bloodstream infections in Danemark	ERR1971599	ERR1971599	SAMEA104060636	Danemark	North	Human	blood:unknown	2014-2015	121	5133608	117652	15	50.71	B2	131	53	40	47	13	36	28	29	0	0	0	0	0	0	0	0	0	0	0	0	0	0	0	0	0	0	1	0	0	0	0	0	0	0
ERR1971600	WGS-based surveillance of third-generation cephalosporin-resistant Escherichia coli from bloodstream infections in Danemark	ERR1971600	ERR1971600	SAMEA104060729	Danemark	North	Human	blood:unknown	2014-2015	110	5281320	156211	12	50.70	B2	131	53	40	47	13	36	28	29	0	0	0	0	0	0	0	0	0	0	0	0	0	0	1	0	0	0	0	0	0	0	0	0	0	0
ERR1971602	WGS-based surveillance of third-generation cephalosporin-resistant Escherichia coli from bloodstream infections in Danemark	ERR1971602	ERR1971602	SAMEA104060432	Danemark	North	Human	blood:unknown	2014-2015	72	5111740	184755	9	50.44	B2	127	13	14	19	36	23	11	10	0	0	0	0	0	0	0	0	0	0	1	0	0	0	0	0	0	0	0	0	0	0	0	0	0	0
ERR1971605	WGS-based surveillance of third-generation cephalosporin-resistant Escherichia coli from bloodstream infections in Danemark	ERR1971605	ERR1971605	SAMEA104060573	Danemark	North	Human	blood:unknown	2014-2015	96	4897928	148213	11	50.44	C	410	6	4	12	1	20	18	7	0	0	0	0	0	0	0	0	0	0	0	0	0	0	0	1	0	0	0	0	0	0	0	0	0	0
ERR1971606	WGS-based surveillance of third-generation cephalosporin-resistant Escherichia coli from bloodstream infections in Danemark	ERR1971606	ERR1971606	SAMEA104060708	Danemark	North	Human	blood:unknown	2014-2015	141	5265196	129821	11	50.62	D	69	21	35	27	6	5	5	4	0	0	0	0	0	0	0	0	0	0	0	0	0	0	0	0	0	1	0	0	0	0	0	0	0	0
ERR1971608	WGS-based surveillance of third-generation cephalosporin-resistant Escherichia coli from bloodstream infections in Danemark	ERR1971608	ERR1971608	SAMEA104060881	Danemark	North	Human	blood:unknown	2014-2015	116	5135161	123529	13	50.67	B1	58	6	4	4	16	24	8	14	0	0	0	0	0	0	0	0	0	0	0	0	0	0	0	0	0	0	0	0	1	0	0	0	0	0
ERR1971609	WGS-based surveillance of third-generation cephalosporin-resistant Escherichia coli from bloodstream infections in Danemark	ERR1971609	ERR1971609	SAMEA104060468	Danemark	North	Human	blood:unknown	2014-2015	120	5246155	104936	14	50.56	D	405	35	37	29	25	4	5	73	0	0	0	0	0	0	0	0	0	0	0	0	0	0	0	0	0	0	0	0	1	0	0	0	0	0
ERR1971612	WGS-based surveillance of third-generation cephalosporin-resistant Escherichia coli from bloodstream infections in Danemark	ERR1971612	ERR1971612	SAMEA104060833	Danemark	North	Human	blood:unknown	2014-2015	65	4830606	208060	8	50.56	C	410	6	4	12	1	20	18	7	1	0	0	0	0	0	0	0	0	0	0	0	0	0	0	1	0	0	0	0	0	0	0	0	0	0
ERR1971614	WGS-based surveillance of third-generation cephalosporin-resistant Escherichia coli from bloodstream infections in Danemark	ERR1971614	ERR1971614	SAMEA104060623	Danemark	North	Human	blood:unknown	2014-2015	109	5300860	158118	11	50.47	D	38	4	26	2	25	5	5	19	0	0	0	0	0	0	0	0	0	0	0	0	0	0	1	0	0	0	0	0	0	0	0	0	0	0
ERR1971617	WGS-based surveillance of third-generation cephalosporin-resistant Escherichia coli from bloodstream infections in Danemark	ERR1971617	ERR1971617	SAMEA104060735	Danemark	North	Human	blood:unknown	2014-2015	106	5308927	158965	12	50.71	B2	131	53	40	47	13	36	28	29	0	0	0	0	0	0	0	0	0	0	0	0	0	0	0	0	0	0	1	0	0	0	0	0	0	0
ERR1971618	WGS-based surveillance of third-generation cephalosporin-resistant Escherichia coli from bloodstream infections in Danemark	ERR1971618	ERR1971618	SAMEA104060427	Danemark	North	Human	blood:unknown	2014-2015	112	5228358	148827	11	50.21	B2	73	36	24	9	13	17	11	25	0	0	0	0	0	0	0	0	0	0	0	0	0	0	0	1	0	0	0	0	0	0	0	0	0	0
ERR1971622	WGS-based surveillance of third-generation cephalosporin-resistant Escherichia coli from bloodstream infections in Danemark	ERR1971622	ERR1971622	SAMEA104060722	Danemark	North	Human	blood:unknown	2014-2015	125	5425450	169415	10	50.33	F	648	92	4	87	96	70	58	2	0	0	0	0	0	0	0	1	0	0	0	0	0	0	0	0	0	0	0	0	0	0	0	0	0	0
ERR1971624	WGS-based surveillance of third-generation cephalosporin-resistant Escherichia coli from bloodstream infections in Danemark	ERR1971624	ERR1971624	SAMEA104060728	Danemark	North	Human	blood:unknown	2014-2015	113	5028736	175585	9	50.68	B1	5027	6	6	32	16	387	8	7	0	0	0	0	0	0	0	0	0	0	0	0	0	0	0	1	0	0	0	0	0	0	0	0	0	0
ERR1971626	WGS-based surveillance of third-generation cephalosporin-resistant Escherichia coli from bloodstream infections in Danemark	ERR1971626	ERR1971626	SAMEA104060627	Danemark	North	Human	blood:unknown	2014-2015	116	5137271	159680	11	50.63	B2	131	53	40	47	13	36	28	29	0	0	0	0	0	0	0	0	0	0	0	0	0	0	0	1	0	0	0	0	0	0	0	0	0	0
ERR1971627	WGS-based surveillance of third-generation cephalosporin-resistant Escherichia coli from bloodstream infections in Danemark	ERR1971627	ERR1971627	SAMEA104060421	Danemark	North	Human	blood:unknown	2014-2015	191	5077722	66940	23	50.70	A	5824	10	11	4	1	8	429	2	0	0	0	0	0	0	0	0	1	0	0	0	0	0	0	0	0	0	0	0	0	0	0	0	0	0
ERR1971628	WGS-based surveillance of third-generation cephalosporin-resistant Escherichia coli from bloodstream infections in Danemark	ERR1971628	ERR1971628	SAMEA104060530	Danemark	North	Human	blood:unknown	2014-2015	145	5432000	114493	14	50.37	D	38	4	26	2	25	5	5	19	0	0	0	0	0	0	0	0	0	0	0	0	0	0	0	1	0	0	0	0	0	0	0	0	0	0
ERR1971630	WGS-based surveillance of third-generation cephalosporin-resistant Escherichia coli from bloodstream infections in Danemark	ERR1971630	ERR1971630	SAMEA104060639	Danemark	North	Human	blood:unknown	2014-2015	106	5182228	199980	10	50.60	B1	500	6	11	15	9	63	18	7	0	0	0	0	0	0	0	0	0	0	0	0	0	0	0	1	0	0	0	0	0	0	0	0	0	0
ERR1971631	WGS-based surveillance of third-generation cephalosporin-resistant Escherichia coli from bloodstream infections in Danemark	ERR1971631	ERR1971631	SAMEA104060473	Danemark	North	Human	blood:unknown	2014-2015	123	5307967	128280	14	50.62	B2	131	53	40	47	13	36	28	29	0	0	0	0	0	0	0	0	0	0	0	0	0	0	0	1	0	0	0	0	0	0	0	0	0	0
ERR1971632	WGS-based surveillance of third-generation cephalosporin-resistant Escherichia coli from bloodstream infections in Danemark	ERR1971632	ERR1971632	SAMEA104060514	Danemark	North	Human	blood:unknown	2014-2015	107	5009900	110686	14	50.48	B1	3285	6	6	15	10	20	23	6	0	0	0	0	0	0	0	0	0	0	0	0	0	0	0	0	0	0	0	0	0	0	1	0	0	0
ERR1971633	WGS-based surveillance of third-generation cephalosporin-resistant Escherichia coli from bloodstream infections in Danemark	ERR1971633	ERR1971633	SAMEA104060516	Danemark	North	Human	blood:unknown	2014-2015	132	5233766	137827	11	50.58	B2	131	53	40	47	13	36	28	29	0	0	0	0	0	0	0	0	0	0	0	0	0	0	0	1	0	0	0	0	0	0	0	0	0	0
ERR1971634	WGS-based surveillance of third-generation cephalosporin-resistant Escherichia coli from bloodstream infections in Danemark	ERR1971634	ERR1971634	SAMEA104060747	Danemark	North	Human	blood:unknown	2014-2015	158	5362807	110436	15	50.20	D	394	21	35	61	52	5	5	4	0	0	0	0	0	0	0	0	0	0	0	0	0	0	0	1	0	0	0	0	0	0	0	0	0	0
ERR1971635	WGS-based surveillance of third-generation cephalosporin-resistant Escherichia coli from bloodstream infections in Danemark	ERR1971635	ERR1971635	SAMEA104060798	Danemark	North	Human	blood:unknown	2014-2015	107	5267112	189521	10	50.71	B2	131	53	40	47	13	36	28	29	0	0	0	0	0	0	0	0	0	0	0	0	0	0	0	1	0	0	0	0	0	0	0	0	0	0
ERR1971638	WGS-based surveillance of third-generation cephalosporin-resistant Escherichia coli from bloodstream infections in Danemark	ERR1971638	ERR1971638	SAMEA104060657	Danemark	North	Human	blood:unknown	2014-2015	110	5146410	174068	10	50.41	B2	12	13	13	9	13	16	10	9	0	0	0	0	0	0	0	0	0	0	0	0	0	0	0	1	0	0	0	0	0	0	0	0	0	0
ERR1971639	WGS-based surveillance of third-generation cephalosporin-resistant Escherichia coli from bloodstream infections in Danemark	ERR1971639	ERR1971639	SAMEA104060507	Danemark	North	Human	blood:unknown	2014-2015	179	5142806	83813	18	50.55	D	405	35	37	29	25	4	5	73	0	0	0	0	0	0	0	0	0	0	0	0	0	0	0	1	0	0	0	0	0	0	0	0	0	0
ERR1971641	WGS-based surveillance of third-generation cephalosporin-resistant Escherichia coli from bloodstream infections in Danemark	ERR1971641	ERR1971641	SAMEA104060761	Danemark	North	Human	blood:unknown	2014-2015	176	5466400	97801	16	50.54	D	405	35	37	29	25	4	5	73	0	0	0	0	0	0	0	0	0	0	1	0	0	0	0	0	0	0	0	0	0	0	0	0	0	0
ERR1971642	WGS-based surveillance of third-generation cephalosporin-resistant Escherichia coli from bloodstream infections in Danemark	ERR1971642	ERR1971642	SAMEA104060802	Danemark	North	Human	blood:unknown	2014-2015	103	5272550	173720	12	50.68	B2	131	53	40	47	13	36	28	29	0	0	0	0	0	0	0	0	0	0	0	0	0	0	0	1	0	0	0	0	0	0	0	0	0	0
ERR1971643	WGS-based surveillance of third-generation cephalosporin-resistant Escherichia coli from bloodstream infections in Danemark	ERR1971643	ERR1971643	SAMEA104060820	Danemark	North	Human	blood:unknown	2014-2015	111	5062363	143797	11	50.56	D	315	4	26	2	25	5	8	19	0	0	0	1	0	0	0	0	0	0	0	0	0	0	0	0	0	0	0	0	0	0	0	0	0	0
ERR1971644	WGS-based surveillance of third-generation cephalosporin-resistant Escherichia coli from bloodstream infections in Danemark	ERR1971644	ERR1971644	SAMEA104060491	Danemark	North	Human	blood:unknown	2014-2015	103	5426575	173150	13	50.68	B2	131	53	40	47	13	36	28	29	0	0	0	0	0	0	0	0	0	0	0	0	0	0	0	1	0	0	0	0	0	0	0	0	0	0
ERR1971645	WGS-based surveillance of third-generation cephalosporin-resistant Escherichia coli from bloodstream infections in Danemark	ERR1971645	ERR1971645	SAMEA104060397	Danemark	North	Human	blood:unknown	2014-2015	123	5481544	127685	14	50.35	D	38	4	26	2	25	5	5	19	0	0	0	0	0	0	0	0	0	0	0	0	0	0	1	0	0	0	0	0	0	0	0	0	0	0
ERR1971646	WGS-based surveillance of third-generation cephalosporin-resistant Escherichia coli from bloodstream infections in Danemark	ERR1971646	ERR1971646	SAMEA104060610	Danemark	North	Human	blood:unknown	2014-2015	100	5262899	136523	12	50.63	B2	131	53	40	47	13	36	28	29	0	0	0	0	0	0	0	0	0	0	0	0	0	0	0	1	0	0	0	0	0	0	0	0	0	0
ERR1971647	WGS-based surveillance of third-generation cephalosporin-resistant Escherichia coli from bloodstream infections in Danemark	ERR1971647	ERR1971647	SAMEA104060374	Danemark	North	Human	blood:unknown	2014-2015	190	5061496	94614	17	50.77	G	117	20	45	41	43	5	32	2	0	0	0	0	0	0	0	0	1	0	0	0	0	0	0	0	0	0	0	0	0	0	0	0	0	0
ERR1971649	WGS-based surveillance of third-generation cephalosporin-resistant Escherichia coli from bloodstream infections in Danemark	ERR1971649	ERR1971649	SAMEA104060852	Danemark	North	Human	blood:unknown	2014-2015	164	5306350	122177	14	50.69	B2	131	53	40	47	13	36	28	29	0	0	0	0	0	0	0	0	0	0	0	0	0	0	0	1	0	0	0	0	0	0	0	0	0	0
ERR1971650	WGS-based surveillance of third-generation cephalosporin-resistant Escherichia coli from bloodstream infections in Danemark	ERR1971650	ERR1971650	SAMEA104060414	Danemark	North	Human	blood:unknown	2014-2015	121	5251206	160168	12	50.69	B2	131	53	40	47	13	36	28	29	0	0	0	0	0	0	0	0	0	0	0	0	0	0	0	1	0	0	0	0	0	0	0	0	0	0
ERR1971651	WGS-based surveillance of third-generation cephalosporin-resistant Escherichia coli from bloodstream infections in Danemark	ERR1971651	ERR1971651	SAMEA104060420	Danemark	North	Human	blood:unknown	2014-2015	249	5430293	97541	17	50.36	D	38	4	26	2	25	5	5	19	0	0	0	0	0	0	0	0	0	0	0	0	0	0	0	0	0	0	1	0	0	0	0	0	0	0
ERR1971652	WGS-based surveillance of third-generation cephalosporin-resistant Escherichia coli from bloodstream infections in Danemark	ERR1971652	ERR1971652	SAMEA104060709	Danemark	North	Human	blood:unknown	2014-2015	123	5121341	143058	14	50.76	B2	131	53	40	47	13	36	28	29	0	0	0	0	0	0	0	0	0	0	0	0	0	0	0	0	0	0	0	0	0	0	0	0	0	0
ERR1971653	WGS-based surveillance of third-generation cephalosporin-resistant Escherichia coli from bloodstream infections in Danemark	ERR1971653	ERR1971653	SAMEA104060357	Danemark	North	Human	blood:unknown	2014-2015	109	5141993	136519	13	50.80	B2	131	53	40	47	13	36	28	29	0	0	0	0	0	0	0	0	0	0	0	0	0	0	0	1	0	0	0	0	0	0	0	0	0	0
ERR1971654	WGS-based surveillance of third-generation cephalosporin-resistant Escherichia coli from bloodstream infections in Danemark	ERR1971654	ERR1971654	SAMEA104060567	Danemark	North	Human	blood:unknown	2014-2015	148	5169979	100328	16	50.58	D	38	4	26	2	25	5	5	19	1	0	0	0	0	0	0	0	0	0	0	0	0	0	0	0	0	0	0	0	0	0	0	0	0	0
ERR1971655	WGS-based surveillance of third-generation cephalosporin-resistant Escherichia coli from bloodstream infections in Danemark	ERR1971655	ERR1971655	SAMEA104060804	Danemark	North	Human	blood:unknown	2014-2015	67	5011909	237047	7	50.53	D	38	4	26	2	25	5	5	19	0	0	0	0	0	0	0	0	0	0	0	0	0	0	1	0	0	0	0	0	0	0	0	0	0	0
ERR1971657	WGS-based surveillance of third-generation cephalosporin-resistant Escherichia coli from bloodstream infections in Danemark	ERR1971657	ERR1971657	SAMEA104060779	Danemark	North	Human	blood:unknown	2014-2015	108	5290678	123963	16	50.68	B2	131	53	40	47	13	36	28	29	0	0	0	0	0	0	0	0	0	0	0	0	0	0	0	1	0	0	0	0	0	0	0	0	0	0
ERR1971658	WGS-based surveillance of third-generation cephalosporin-resistant Escherichia coli from bloodstream infections in Danemark	ERR1971658	ERR1971658	SAMEA104060518	Danemark	North	Human	blood:unknown	2014-2015	222	5146341	95993	17	50.54	B1	453	99	6	33	33	24	8	7	0	0	0	0	0	0	0	0	1	0	0	0	0	0	0	0	0	0	0	0	0	0	0	0	0	0
ERR1971659	WGS-based surveillance of third-generation cephalosporin-resistant Escherichia coli from bloodstream infections in Danemark	ERR1971659	ERR1971659	SAMEA104060815	Danemark	North	Human	blood:unknown	2014-2015	73	4901609	145898	12	50.78	B2	131	53	40	47	13	36	28	29	0	0	0	0	0	0	0	0	0	0	0	0	0	0	0	0	0	0	1	0	0	0	0	0	0	0
ERR1971660	WGS-based surveillance of third-generation cephalosporin-resistant Escherichia coli from bloodstream infections in Danemark	ERR1971660	ERR1971660	SAMEA104060435	Danemark	North	Human	blood:unknown	2014-2015	85	5055581	197225	8	50.49	B2	127	13	14	19	36	23	11	10	0	0	0	0	0	0	0	0	1	0	0	0	0	0	0	0	0	0	0	0	0	0	0	0	0	0
ERR1971661	WGS-based surveillance of third-generation cephalosporin-resistant Escherichia coli from bloodstream infections in Danemark	ERR1971661	ERR1971661	SAMEA104060502	Danemark	North	Human	blood:unknown	2014-2015	130	4918443	95368	14	50.69	A	167	10	11	4	8	8	13	2	0	0	0	0	0	0	0	0	0	0	0	0	0	0	0	1	0	0	0	0	0	0	0	0	0	0
ERR1971662	WGS-based surveillance of third-generation cephalosporin-resistant Escherichia coli from bloodstream infections in Danemark	ERR1971662	ERR1971662	SAMEA104060813	Danemark	North	Human	blood:unknown	2014-2015	72	5011912	201387	9	50.74	B2	131	53	40	47	13	36	28	29	0	0	0	0	0	0	0	0	0	0	0	0	0	0	0	0	0	0	0	0	0	0	0	0	0	0
ERR1971663	WGS-based surveillance of third-generation cephalosporin-resistant Escherichia coli from bloodstream infections in Danemark	ERR1971663	ERR1971663	SAMEA104060389	Danemark	North	Human	blood:unknown	2014-2015	108	5070075	159488	12	50.77	B2	131	53	40	47	13	36	28	29	0	0	0	0	0	0	0	0	0	0	0	0	0	0	0	0	0	0	1	0	0	0	0	0	0	0
ERR1971665	WGS-based surveillance of third-generation cephalosporin-resistant Escherichia coli from bloodstream infections in Danemark	ERR1971665	ERR1971665	SAMEA104060760	Danemark	North	Human	blood:unknown	2014-2015	85	4953858	148213	11	50.56	C	410	6	4	12	1	20	18	7	0	0	0	0	0	0	0	0	0	0	0	0	0	0	0	1	0	0	0	0	0	0	0	0	0	0
ERR1971667	WGS-based surveillance of third-generation cephalosporin-resistant Escherichia coli from bloodstream infections in Danemark	ERR1971667	ERR1971667	SAMEA104060799	Danemark	North	Human	blood:unknown	2014-2015	73	4859137	218208	9	50.71	B2	131	53	40	47	13	36	28	29	0	0	0	0	0	0	0	0	0	0	0	0	0	0	0	0	0	0	1	0	0	0	0	0	0	0
ERR1971668	WGS-based surveillance of third-generation cephalosporin-resistant Escherichia coli from bloodstream infections in Danemark	ERR1971668	ERR1971668	SAMEA104060744	Danemark	North	Human	blood:unknown	2014-2015	112	5278556	142751	10	50.53	F	648	92	4	87	96	70	58	2	0	0	0	0	0	0	0	0	0	0	0	0	0	0	0	1	0	0	0	0	0	0	0	0	0	0
ERR1971669	WGS-based surveillance of third-generation cephalosporin-resistant Escherichia coli from bloodstream infections in Danemark	ERR1971669	ERR1971669	SAMEA104060381	Danemark	North	Human	blood:unknown	2014-2015	236	5090950	71488	23	50.87	B2	131	53	40	47	13	36	28	29	0	0	0	0	0	0	0	0	0	0	0	0	0	0	0	1	0	0	0	0	0	0	0	0	0	0
ERR1971670	WGS-based surveillance of third-generation cephalosporin-resistant Escherichia coli from bloodstream infections in Danemark	ERR1971670	ERR1971670	SAMEA104060572	Danemark	North	Human	blood:unknown	2014-2015	92	5297251	166817	10	50.36	B2	73	36	24	9	13	17	11	25	0	0	0	0	0	0	0	0	0	0	0	0	0	0	0	1	0	0	0	0	0	0	0	0	0	0
ERR1971671	WGS-based surveillance of third-generation cephalosporin-resistant Escherichia coli from bloodstream infections in Danemark	ERR1971671	ERR1971671	SAMEA104060604	Danemark	North	Human	blood:unknown	2014-2015	113	5354053	155000	13	50.69	B2	131	53	40	47	13	36	28	29	0	0	0	0	0	0	0	0	0	0	0	0	0	0	0	1	0	0	0	0	0	0	0	0	0	0
ERR1971672	WGS-based surveillance of third-generation cephalosporin-resistant Escherichia coli from bloodstream infections in Danemark	ERR1971672	ERR1971672	SAMEA104060496	Danemark	North	Human	blood:unknown	2014-2015	133	5344459	127058	14	50.64	C	88	6	4	12	1	20	12	7	0	0	0	0	0	0	0	0	0	0	0	0	0	0	0	1	0	0	0	0	0	0	0	0	0	0
ERR1971673	WGS-based surveillance of third-generation cephalosporin-resistant Escherichia coli from bloodstream infections in Danemark	ERR1971673	ERR1971673	SAMEA104060493	Danemark	North	Human	blood:unknown	2014-2015	106	5142732	158854	9	50.80	B2	131	53	40	47	13	36	28	29	0	0	0	0	0	0	0	0	0	0	0	0	0	0	0	1	0	0	0	0	0	0	0	0	0	0
ERR1971674	WGS-based surveillance of third-generation cephalosporin-resistant Escherichia coli from bloodstream infections in Danemark	ERR1971674	ERR1971674	SAMEA104060856	Danemark	North	Human	blood:unknown	2014-2015	106	5236725	173857	10	50.71	B2	131	53	40	47	13	36	28	29	0	0	0	0	0	0	0	0	0	0	0	0	0	0	0	0	0	0	1	0	0	0	0	0	0	0
ERR1971675	WGS-based surveillance of third-generation cephalosporin-resistant Escherichia coli from bloodstream infections in Danemark	ERR1971675	ERR1971675	SAMEA104060632	Danemark	North	Human	blood:unknown	2014-2015	89	4973318	167331	11	50.71	B2	131	53	40	47	13	36	28	29	0	0	0	0	0	0	0	0	0	0	0	0	0	0	0	0	0	1	0	0	0	0	0	0	0	0
ERR1971676	WGS-based surveillance of third-generation cephalosporin-resistant Escherichia coli from bloodstream infections in Danemark	ERR1971676	ERR1971676	SAMEA104060643	Danemark	North	Human	blood:unknown	2014-2015	161	5231913	89349	18	50.62	D	405	35	37	29	25	4	5	73	0	0	0	0	0	0	0	0	0	0	0	0	0	0	1	0	0	0	0	0	0	0	0	0	0	0
ERR1971677	WGS-based surveillance of third-generation cephalosporin-resistant Escherichia coli from bloodstream infections in Danemark	ERR1971677	ERR1971677	SAMEA104060825	Danemark	North	Human	blood:unknown	2014-2015	117	5356461	189479	11	50.66	B2	131	53	40	47	13	36	28	29	0	0	0	0	0	0	0	0	0	0	0	0	0	0	0	1	0	0	0	0	0	0	0	0	0	0
ERR1971678	WGS-based surveillance of third-generation cephalosporin-resistant Escherichia coli from bloodstream infections in Danemark	ERR1971678	ERR1971678	SAMEA104060430	Danemark	North	Human	blood:unknown	2014-2015	109	5072897	143159	14	50.74	B2	131	53	40	47	13	36	28	29	0	0	0	0	0	0	0	0	0	0	0	0	0	0	0	0	0	0	1	0	0	0	0	0	0	0
ERR1971679	WGS-based surveillance of third-generation cephalosporin-resistant Escherichia coli from bloodstream infections in Danemark	ERR1971679	ERR1971679	SAMEA104060500	Danemark	North	Human	blood:unknown	2014-2015	126	5257804	137691	14	50.70	B2	131	53	40	47	13	36	28	29	0	0	0	0	0	0	0	0	0	0	0	0	0	0	0	1	0	0	0	0	0	0	0	0	0	0
ERR1971682	WGS-based surveillance of third-generation cephalosporin-resistant Escherichia coli from bloodstream infections in Danemark	ERR1971682	ERR1971682	SAMEA104060586	Danemark	North	Human	blood:unknown	2014-2015	106	5123109	126461	13	50.61	B1	603	6	4	4	16	43	8	6	0	0	0	0	0	0	0	0	0	0	0	0	0	0	1	0	0	0	0	0	0	0	0	0	0	0
ERR1971685	WGS-based surveillance of third-generation cephalosporin-resistant Escherichia coli from bloodstream infections in Danemark	ERR1971685	ERR1971685	SAMEA104060534	Danemark	North	Human	blood:unknown	2014-2015	183	5010946	77808	21	50.78	A	450	6	11	95	104	8	7	2	0	0	0	0	0	0	0	0	0	0	0	0	0	0	1	0	0	0	0	0	0	0	0	0	0	0
ERR1971686	WGS-based surveillance of third-generation cephalosporin-resistant Escherichia coli from bloodstream infections in Danemark	ERR1971686	ERR1971686	SAMEA104060777	Danemark	North	Human	blood:unknown	2014-2015	131	5219832	150938	14	50.51	D	38	4	26	2	25	5	5	19	0	0	0	0	0	0	0	0	0	0	0	0	0	0	0	0	0	1	0	0	0	0	0	0	0	0
ERR1971687	WGS-based surveillance of third-generation cephalosporin-resistant Escherichia coli from bloodstream infections in Danemark	ERR1971687	ERR1971687	SAMEA104060711	Danemark	North	Human	blood:unknown	2014-2015	92	5075314	160067	12	50.81	B2	131	53	40	47	13	36	28	29	0	0	0	0	0	0	0	0	0	0	0	0	0	0	0	1	0	0	0	0	0	0	0	0	0	0
ERR1971688	WGS-based surveillance of third-generation cephalosporin-resistant Escherichia coli from bloodstream infections in Danemark	ERR1971688	ERR1971688	SAMEA104060783	Danemark	North	Human	blood:unknown	2014-2015	114	5121828	115956	14	50.70	B2	7396	53	40	633	13	36	28	29	0	0	0	0	0	0	0	0	0	0	0	0	0	0	0	0	0	0	1	0	0	0	0	0	0	0
ERR1971689	WGS-based surveillance of third-generation cephalosporin-resistant Escherichia coli from bloodstream infections in Danemark	ERR1971689	ERR1971689	SAMEA104060629	Danemark	North	Human	blood:unknown	2014-2015	129	5173451	159685	11	50.70	B2	131	53	40	47	13	36	28	29	0	0	0	0	0	0	0	0	0	0	0	0	0	0	0	0	0	1	0	0	0	0	0	0	0	0
ERR1971690	WGS-based surveillance of third-generation cephalosporin-resistant Escherichia coli from bloodstream infections in Danemark	ERR1971690	ERR1971690	SAMEA104060888	Danemark	North	Human	blood:unknown	2014-2015	130	5363327	168038	12	50.63	B2	131	53	40	47	13	36	28	29	0	0	0	0	0	0	0	0	0	0	0	0	0	0	0	1	0	0	0	0	0	0	0	0	0	0
ERR1971691	WGS-based surveillance of third-generation cephalosporin-resistant Escherichia coli from bloodstream infections in Danemark	ERR1971691	ERR1971691	SAMEA104060467	Danemark	North	Human	blood:unknown	2014-2015	110	5318356	148425	12	50.65	B2	131	53	40	47	13	36	28	29	0	0	0	0	0	0	0	0	0	0	0	0	0	0	0	1	0	0	0	0	0	0	0	0	0	0
ERR1971692	WGS-based surveillance of third-generation cephalosporin-resistant Escherichia coli from bloodstream infections in Danemark	ERR1971692	ERR1971692	SAMEA104060365	Danemark	North	Human	blood:unknown	2014-2015	95	5024811	161611	12	50.71	B2	131	53	40	47	13	36	28	29	0	0	0	0	0	0	0	0	0	0	0	0	0	0	0	0	0	0	1	0	0	0	0	0	0	0
ERR1971693	WGS-based surveillance of third-generation cephalosporin-resistant Escherichia coli from bloodstream infections in Danemark	ERR1971693	ERR1971693	SAMEA104060601	Danemark	North	Human	blood:unknown	2014-2015	81	5193681	170133	11	50.78	B2	131	53	40	47	13	36	28	29	0	0	0	0	0	0	0	0	0	0	0	0	0	0	0	1	0	0	0	0	0	0	0	0	0	0
ERR1971694	WGS-based surveillance of third-generation cephalosporin-resistant Escherichia coli from bloodstream infections in Danemark	ERR1971694	ERR1971694	SAMEA104060670	Danemark	North	Human	blood:unknown	2014-2015	88	5204416	183902	11	50.79	B2	131	53	40	47	13	36	28	29	0	0	0	0	0	0	0	0	0	0	0	0	0	0	0	1	0	0	0	0	0	0	0	0	0	0
ERR1971695	WGS-based surveillance of third-generation cephalosporin-resistant Escherichia coli from bloodstream infections in Danemark	ERR1971695	ERR1971695	SAMEA104060438	Danemark	North	Human	blood:unknown	2014-2015	95	5186358	177576	9	50.60	F	648	92	4	87	96	70	58	2	0	0	0	0	0	0	0	0	0	0	0	0	0	0	0	1	0	0	0	0	0	0	0	0	0	0
ERR1971696	WGS-based surveillance of third-generation cephalosporin-resistant Escherichia coli from bloodstream infections in Danemark	ERR1971696	ERR1971696	SAMEA104060542	Danemark	North	Human	blood:unknown	2014-2015	93	5193983	153865	13	50.64	B2	131	53	40	47	13	36	28	29	0	0	0	0	0	0	0	0	0	0	0	0	0	0	0	1	0	0	0	0	0	0	0	0	0	0
ERR1971697	WGS-based surveillance of third-generation cephalosporin-resistant Escherichia coli from bloodstream infections in Danemark	ERR1971697	ERR1971697	SAMEA104060578	Danemark	North	Human	blood:unknown	2014-2015	215	5459245	111456	16	50.47	D	1177	4	26	2	211	5	5	19	0	0	0	0	0	0	0	0	0	0	0	0	0	0	0	1	0	0	0	0	0	0	0	0	0	0
ERR1971698	WGS-based surveillance of third-generation cephalosporin-resistant Escherichia coli from bloodstream infections in Danemark	ERR1971698	ERR1971698	SAMEA104060827	Danemark	North	Human	blood:unknown	2014-2015	104	5331123	175534	10	50.43	F	648	92	4	87	96	70	58	2	0	0	0	0	0	0	0	0	0	0	0	0	0	0	0	0	0	0	0	0	0	0	0	0	0	0
ERR1971699	WGS-based surveillance of third-generation cephalosporin-resistant Escherichia coli from bloodstream infections in Danemark	ERR1971699	ERR1971699	SAMEA104060409	Danemark	North	Human	blood:unknown	2014-2015	121	5320996	161447	12	50.75	B2	131	53	40	47	13	36	28	29	0	0	0	0	0	0	0	0	0	0	0	0	0	0	0	1	0	0	0	0	0	0	0	0	0	0
ERR1971700	WGS-based surveillance of third-generation cephalosporin-resistant Escherichia coli from bloodstream infections in Danemark	ERR1971700	ERR1971700	SAMEA104060796	Danemark	North	Human	blood:unknown	2014-2015	55	5058134	263094	7	50.42	B2	538	13	40	19	13	36	28	30	0	0	0	0	0	0	0	0	0	0	0	0	0	0	1	0	0	0	0	0	0	0	0	0	0	0
ERR1971701	WGS-based surveillance of third-generation cephalosporin-resistant Escherichia coli from bloodstream infections in Danemark	ERR1971701	ERR1971701	SAMEA104060700	Danemark	North	Human	blood:unknown	2014-2015	90	5095121	233967	8	50.53	B2	1193	14	14	10	200	17	7	10	1	0	0	0	0	0	0	0	0	0	0	0	0	0	0	0	0	0	0	0	0	0	0	0	0	0
ERR1971702	WGS-based surveillance of third-generation cephalosporin-resistant Escherichia coli from bloodstream infections in Danemark	ERR1971702	ERR1971702	SAMEA104060563	Danemark	North	Human	blood:unknown	2014-2015	129	5122366	173562	11	50.78	B2	131	53	40	47	13	36	28	29	0	0	0	0	0	0	0	0	0	0	0	0	0	0	0	0	0	0	1	0	0	0	0	0	0	0
ERR1971704	WGS-based surveillance of third-generation cephalosporin-resistant Escherichia coli from bloodstream infections in Danemark	ERR1971704	ERR1971704	SAMEA104060830	Danemark	North	Human	blood:unknown	2014-2015	99	5129891	175489	11	50.80	B2	131	53	40	47	13	36	28	29	0	0	0	0	0	0	0	0	0	0	0	0	0	0	0	1	0	0	0	0	0	0	0	0	0	0
ERR1971706	WGS-based surveillance of third-generation cephalosporin-resistant Escherichia coli from bloodstream infections in Danemark	ERR1971706	ERR1971706	SAMEA104060529	Danemark	North	Human	blood:unknown	2014-2015	119	4990611	88279	15	50.56	A	167	10	11	4	8	8	13	2	0	0	0	0	0	0	0	0	0	0	0	0	0	0	0	0	0	0	0	0	1	0	0	0	0	0
ERR1971707	WGS-based surveillance of third-generation cephalosporin-resistant Escherichia coli from bloodstream infections in Danemark	ERR1971707	ERR1971707	SAMEA104060890	Danemark	North	Human	blood:unknown	2014-2015	180	5280228	103070	16	50.65	D	69	21	35	27	6	5	5	4	0	0	0	0	0	0	0	0	0	0	0	0	0	0	1	0	0	0	0	0	0	0	0	0	0	0
ERR1971708	WGS-based surveillance of third-generation cephalosporin-resistant Escherichia coli from bloodstream infections in Danemark	ERR1971708	ERR1971708	SAMEA104060902	Danemark	North	Human	blood:unknown	2014-2015	88	5174889	173720	11	50.71	B2	131	53	40	47	13	36	28	29	0	0	0	0	0	0	0	0	0	0	0	0	0	0	0	1	0	0	0	0	0	0	0	0	0	0
ERR1971709	WGS-based surveillance of third-generation cephalosporin-resistant Escherichia coli from bloodstream infections in Danemark	ERR1971709	ERR1971709	SAMEA104060370	Danemark	North	Human	blood:unknown	2014-2015	137	5182989	126192	14	50.71	B2	131	53	40	47	13	36	28	29	0	0	0	0	0	0	0	0	1	0	0	0	0	0	0	0	0	0	0	0	0	0	0	0	0	0
ERR1971710	WGS-based surveillance of third-generation cephalosporin-resistant Escherichia coli from bloodstream infections in Danemark	ERR1971710	ERR1971710	SAMEA104060867	Danemark	North	Human	blood:unknown	2014-2015	92	5143437	170285	10	50.65	B2	1193	14	14	10	200	17	7	10	0	0	0	0	0	0	0	0	0	0	0	0	0	0	0	1	0	0	0	0	0	0	0	0	0	0
ERR1971711	WGS-based surveillance of third-generation cephalosporin-resistant Escherichia coli from bloodstream infections in Danemark	ERR1971711	ERR1971711	SAMEA104060454	Danemark	North	Human	blood:unknown	2014-2015	101	5218065	168038	13	50.65	B2	131	53	40	47	13	36	28	29	0	0	0	0	0	0	0	0	0	0	0	0	0	0	0	1	0	0	0	0	0	0	0	0	0	0
ERR1971712	WGS-based surveillance of third-generation cephalosporin-resistant Escherichia coli from bloodstream infections in Danemark	ERR1971712	ERR1971712	SAMEA104060857	Danemark	North	Human	blood:unknown	2014-2015	124	5189342	158241	13	50.72	B2	131	53	40	47	13	36	28	29	0	0	0	0	0	0	0	0	0	0	0	0	0	0	1	0	0	0	0	0	0	0	0	0	0	0
ERR1971713	WGS-based surveillance of third-generation cephalosporin-resistant Escherichia coli from bloodstream infections in Danemark	ERR1971713	ERR1971713	SAMEA104060687	Danemark	North	Human	blood:unknown	2014-2015	98	5066944	173729	10	50.73	B2	131	53	40	47	13	36	28	29	0	0	0	0	0	0	0	0	0	0	0	0	0	0	1	0	0	0	0	0	0	0	0	0	0	0
ERR1971714	WGS-based surveillance of third-generation cephalosporin-resistant Escherichia coli from bloodstream infections in Danemark	ERR1971714	ERR1971714	SAMEA104060557	Danemark	North	Human	blood:unknown	2014-2015	108	5208304	134679	14	50.70	B2	131	53	40	47	13	36	28	29	0	0	0	0	0	0	0	0	0	0	0	0	0	0	1	0	0	0	0	0	0	0	0	0	0	0
ERR1971719	WGS-based surveillance of third-generation cephalosporin-resistant Escherichia coli from bloodstream infections in Danemark	ERR1971719	ERR1971719	SAMEA104060658	Danemark	North	Human	blood:unknown	2014-2015	100	5202586	167563	13	50.70	B2	131	53	40	47	13	36	28	29	0	0	0	0	0	0	0	0	0	0	0	0	0	0	0	1	0	0	0	0	0	0	0	0	0	0
ERR1971720	WGS-based surveillance of third-generation cephalosporin-resistant Escherichia coli from bloodstream infections in Danemark	ERR1971720	ERR1971720	SAMEA104060666	Danemark	North	Human	blood:unknown	2014-2015	84	5180976	160429	12	50.77	B2	131	53	40	47	13	36	28	29	0	0	0	0	0	0	0	0	0	0	0	0	0	0	0	1	0	0	0	0	0	0	0	0	0	0
ERR1971721	WGS-based surveillance of third-generation cephalosporin-resistant Escherichia coli from bloodstream infections in Danemark	ERR1971721	ERR1971721	SAMEA104060565	Danemark	North	Human	blood:unknown	2014-2015	108	5100616	152241	11	50.79	B2	131	53	40	47	13	36	28	29	0	0	0	0	0	0	0	0	0	0	0	0	0	0	0	0	0	0	1	0	0	0	0	0	0	0
ERR1971722	WGS-based surveillance of third-generation cephalosporin-resistant Escherichia coli from bloodstream infections in Danemark	ERR1971722	ERR1971722	SAMEA104060457	Danemark	North	Human	blood:unknown	2014-2015	132	5113817	102862	16	50.64	B1	3995	6	4	375	16	24	8	14	0	0	0	0	0	0	0	0	1	0	0	0	0	0	0	0	0	0	0	0	0	0	0	0	0	0
ERR1971723	WGS-based surveillance of third-generation cephalosporin-resistant Escherichia coli from bloodstream infections in Danemark	ERR1971723	ERR1971723	SAMEA104060774	Danemark	North	Human	blood:unknown	2014-2015	73	5106348	214691	9	50.43	B2	12	13	13	9	13	16	10	9	0	0	0	0	0	0	0	0	0	0	0	0	0	0	0	0	0	0	0	0	1	0	0	0	0	0
ERR1971724	WGS-based surveillance of third-generation cephalosporin-resistant Escherichia coli from bloodstream infections in Danemark	ERR1971724	ERR1971724	SAMEA104060558	Danemark	North	Human	blood:unknown	2014-2015	146	5241426	272972	8	50.41	B2	12	13	13	9	13	16	10	9	0	0	0	0	0	0	0	0	0	0	0	0	0	0	1	0	0	0	0	0	0	0	0	0	0	0
ERR1971725	WGS-based surveillance of third-generation cephalosporin-resistant Escherichia coli from bloodstream infections in Danemark	ERR1971725	ERR1971725	SAMEA104060531	Danemark	North	Human	blood:unknown	2014-2015	172	5304368	142991	14	50.72	B2	131	53	40	47	13	36	28	29	0	0	0	0	0	0	0	0	0	0	0	0	0	0	0	1	0	0	0	0	0	0	0	0	0	0
ERR1971726	WGS-based surveillance of third-generation cephalosporin-resistant Escherichia coli from bloodstream infections in Danemark	ERR1971726	ERR1971726	SAMEA104060407	Danemark	North	Human	blood:unknown	2014-2015	94	4948074	154684	11	50.58	D	38	4	26	2	25	5	5	19	0	0	0	0	0	0	0	0	0	0	0	0	0	0	1	0	0	0	0	0	0	0	0	0	0	0
ERR1971727	WGS-based surveillance of third-generation cephalosporin-resistant Escherichia coli from bloodstream infections in Danemark	ERR1971727	ERR1971727	SAMEA104060555	Danemark	North	Human	blood:unknown	2014-2015	80	5171586	175451	11	50.64	B2	131	53	40	47	13	36	28	29	0	0	0	0	0	0	0	0	0	0	0	0	0	0	0	1	0	0	0	0	0	0	0	0	0	0
ERR1971730	WGS-based surveillance of third-generation cephalosporin-resistant Escherichia coli from bloodstream infections in Danemark	ERR1971730	ERR1971730	SAMEA104060702	Danemark	North	Human	blood:unknown	2014-2015	100	5253430	135893	12	50.60	B2	131	53	40	47	13	36	28	29	0	0	0	0	0	0	0	0	0	0	0	0	0	0	1	0	0	0	0	0	0	0	0	0	0	0
ERR1971732	WGS-based surveillance of third-generation cephalosporin-resistant Escherichia coli from bloodstream infections in Danemark	ERR1971732	ERR1971732	SAMEA104060484	Danemark	North	Human	blood:unknown	2014-2015	143	5006688	91530	17	50.64	A	617	10	11	4	8	8	13	73	0	0	0	0	0	0	0	0	0	0	0	0	0	0	0	1	0	0	0	0	0	0	0	0	0	0
ERR1971733	WGS-based surveillance of third-generation cephalosporin-resistant Escherichia coli from bloodstream infections in Danemark	ERR1971733	ERR1971733	SAMEA104060826	Danemark	North	Human	blood:unknown	2014-2015	109	5324461	126533	11	50.72	D	69	21	35	27	6	5	5	4	0	0	0	0	0	0	0	0	0	0	0	0	0	0	1	0	0	0	0	0	0	0	0	0	0	0
ERR1971734	WGS-based surveillance of third-generation cephalosporin-resistant Escherichia coli from bloodstream infections in Danemark	ERR1971734	ERR1971734	SAMEA104060681	Danemark	North	Human	blood:unknown	2014-2015	91	5223969	131922	11	50.46	D	3666	4	26	322	312	5	8	19	0	0	0	0	0	0	0	0	0	0	0	0	0	0	0	1	0	0	0	0	0	0	0	0	0	0
ERR1971735	WGS-based surveillance of third-generation cephalosporin-resistant Escherichia coli from bloodstream infections in Danemark	ERR1971735	ERR1971735	SAMEA104060483	Danemark	North	Human	blood:unknown	2014-2015	83	5379211	189468	9	50.37	B2	131	53	40	47	13	36	28	29	0	0	0	0	0	0	0	0	0	0	0	0	0	0	0	0	0	0	0	0	1	0	0	0	0	0
ERR1971736	WGS-based surveillance of third-generation cephalosporin-resistant Escherichia coli from bloodstream infections in Danemark	ERR1971736	ERR1971736	SAMEA104060727	Danemark	North	Human	blood:unknown	2014-2015	110	5191027	161096	11	50.71	B2	131	53	40	47	13	36	28	29	0	0	0	0	0	0	0	0	0	0	0	0	0	0	0	1	0	0	0	0	0	0	0	0	0	0
ERR1971738	WGS-based surveillance of third-generation cephalosporin-resistant Escherichia coli from bloodstream infections in Danemark	ERR1971738	ERR1971738	SAMEA104060850	Danemark	North	Human	blood:unknown	2014-2015	138	5480139	96353	14	50.43	D	405	35	37	29	25	4	5	73	0	0	0	0	0	0	0	0	0	0	0	0	0	0	0	1	0	0	0	0	0	0	0	0	0	0
ERR1971739	WGS-based surveillance of third-generation cephalosporin-resistant Escherichia coli from bloodstream infections in Danemark	ERR1971739	ERR1971739	SAMEA104060821	Danemark	North	Human	blood:unknown	2014-2015	91	5069897	140541	12	50.72	B2	131	53	40	47	13	36	28	29	0	0	0	0	0	0	0	0	0	0	0	0	0	0	0	0	0	0	1	0	0	0	0	0	0	0
ERR1971740	WGS-based surveillance of third-generation cephalosporin-resistant Escherichia coli from bloodstream infections in Danemark	ERR1971740	ERR1971740	SAMEA104060398	Danemark	North	Human	blood:unknown	2014-2015	157	5555077	153400	14	50.38	D	2003	4	26	2	25	4	5	19	0	0	0	0	0	0	0	0	0	0	0	0	0	0	1	0	0	0	0	0	0	0	0	0	0	0
ERR1971741	WGS-based surveillance of third-generation cephalosporin-resistant Escherichia coli from bloodstream infections in Danemark	ERR1971741	ERR1971741	SAMEA104060456	Danemark	North	Human	blood:unknown	2014-2015	109	5332521	125026	12	50.42	F	648	92	4	87	96	70	58	2	0	0	0	0	0	0	0	0	0	0	0	0	0	0	0	1	0	0	0	0	0	0	0	0	0	0
ERR1971743	WGS-based surveillance of third-generation cephalosporin-resistant Escherichia coli from bloodstream infections in Danemark	ERR1971743	ERR1971743	SAMEA104060653	Danemark	North	Human	blood:unknown	2014-2015	97	4972353	149494	12	50.51	D	38	4	26	2	25	5	5	19	0	0	0	0	0	0	0	0	0	0	0	0	0	0	1	0	0	0	0	0	0	0	0	0	0	0
ERR1971744	WGS-based surveillance of third-generation cephalosporin-resistant Escherichia coli from bloodstream infections in Danemark	ERR1971744	ERR1971744	SAMEA104060618	Danemark	North	Human	blood:unknown	2014-2015	197	5197920	90906	19	50.53	A	10	10	11	4	8	8	8	2	0	0	0	0	0	0	0	0	0	0	0	0	0	0	0	1	0	0	0	0	0	0	0	0	0	0
ERR1971745	WGS-based surveillance of third-generation cephalosporin-resistant Escherichia coli from bloodstream infections in Danemark	ERR1971745	ERR1971745	SAMEA104060582	Danemark	North	Human	blood:unknown	2014-2015	105	5258123	152962	11	50.59	B2	95	37	38	19	37	17	11	26	1	0	0	0	0	0	0	0	0	0	0	0	0	0	0	0	0	0	0	0	0	0	0	0	0	0
ERR1971746	WGS-based surveillance of third-generation cephalosporin-resistant Escherichia coli from bloodstream infections in Danemark	ERR1971746	ERR1971746	SAMEA104060650	Danemark	North	Human	blood:unknown	2014-2015	90	5012267	128960	11	50.60	B2	131	53	40	47	13	36	28	29	0	0	0	0	0	0	0	0	0	0	0	0	0	0	0	0	0	0	0	0	1	0	0	0	0	0
ERR1971747	WGS-based surveillance of third-generation cephalosporin-resistant Escherichia coli from bloodstream infections in Danemark	ERR1971747	ERR1971747	SAMEA104060545	Danemark	North	Human	blood:unknown	2014-2015	183	5360818	89198	15	50.58	D	7395	35	37	29	25	4	564	73	0	0	0	0	0	0	1	0	0	0	0	0	0	0	0	0	0	0	0	0	0	0	0	0	0	0
ERR1971748	WGS-based surveillance of third-generation cephalosporin-resistant Escherichia coli from bloodstream infections in Danemark	ERR1971748	ERR1971748	SAMEA104060504	Danemark	North	Human	blood:unknown	2014-2015	141	5278636	133612	15	50.80	B2	131	53	40	47	13	36	28	29	0	0	0	0	0	0	0	0	0	0	0	0	0	0	0	1	0	0	0	0	0	0	0	0	0	0
ERR1971749	WGS-based surveillance of third-generation cephalosporin-resistant Escherichia coli from bloodstream infections in Danemark	ERR1971749	ERR1971749	SAMEA104060883	Danemark	North	Human	blood:unknown	2014-2015	70	4789954	184338	10	50.67	B1	162	9	65	5	1	9	13	6	0	0	0	0	0	0	0	0	0	0	0	0	0	0	0	1	0	0	0	0	0	0	0	0	0	0
ERR1971750	WGS-based surveillance of third-generation cephalosporin-resistant Escherichia coli from bloodstream infections in Danemark	ERR1971750	ERR1971750	SAMEA104060739	Danemark	North	Human	blood:unknown	2014-2015	104	5183972	159345	12	50.73	B2	131	53	40	47	13	36	28	29	0	0	0	0	0	0	0	0	0	0	0	0	0	0	0	1	0	0	0	0	0	0	0	0	0	0
ERR1971751	WGS-based surveillance of third-generation cephalosporin-resistant Escherichia coli from bloodstream infections in Danemark	ERR1971751	ERR1971751	SAMEA104060763	Danemark	North	Human	blood:unknown	2014-2015	86	4959235	158499	11	50.76	B2	131	53	40	47	13	36	28	29	0	0	0	0	0	0	0	0	0	0	0	0	0	0	1	0	0	0	0	0	0	0	0	0	0	0
ERR1971752	WGS-based surveillance of third-generation cephalosporin-resistant Escherichia coli from bloodstream infections in Danemark	ERR1971752	ERR1971752	SAMEA104060750	Danemark	North	Human	blood:unknown	2014-2015	51	4742158	253922	6	50.89	B1	156	6	29	32	16	11	8	44	0	0	0	1	0	0	0	0	0	0	0	0	0	0	0	0	0	0	0	0	0	0	0	0	0	0
ERR1971754	WGS-based surveillance of third-generation cephalosporin-resistant Escherichia coli from bloodstream infections in Danemark	ERR1971754	ERR1971754	SAMEA104060403	Danemark	North	Human	blood:unknown	2014-2015	116	5118986	124371	13	50.80	B2	131	53	40	47	13	36	28	29	0	0	0	0	0	0	0	0	0	0	0	0	0	0	0	1	0	0	0	0	0	0	0	0	0	0
ERR1971755	WGS-based surveillance of third-generation cephalosporin-resistant Escherichia coli from bloodstream infections in Danemark	ERR1971755	ERR1971755	SAMEA104060588	Danemark	North	Human	blood:unknown	2014-2015	82	5029808	146514	11	50.59	D	69	21	35	27	6	5	5	4	0	0	0	0	0	0	0	0	1	0	0	0	0	0	0	0	0	0	0	0	0	0	0	0	0	0
ERR1971756	WGS-based surveillance of third-generation cephalosporin-resistant Escherichia coli from bloodstream infections in Danemark	ERR1971756	ERR1971756	SAMEA104060443	Danemark	North	Human	blood:unknown	2014-2015	153	5374208	120586	13	50.45	B1	977	6	188	15	9	63	18	7	0	0	0	0	0	0	0	0	0	0	0	0	0	0	1	1	0	0	0	0	0	0	0	0	0	0
ERR1971759	WGS-based surveillance of third-generation cephalosporin-resistant Escherichia coli from bloodstream infections in Danemark	ERR1971759	ERR1971759	SAMEA104060680	Danemark	North	Human	blood:unknown	2014-2015	108	5192655	168185	12	50.69	B2	131	53	40	47	13	36	28	29	0	0	0	0	0	0	0	0	0	0	0	0	0	0	0	1	0	0	0	0	0	0	0	0	0	0
ERR1971760	WGS-based surveillance of third-generation cephalosporin-resistant Escherichia coli from bloodstream infections in Danemark	ERR1971760	ERR1971760	SAMEA104060439	Danemark	North	Human	blood:unknown	2014-2015	90	5195240	158850	12	50.77	B2	131	53	40	47	13	36	28	29	0	0	0	0	0	0	0	0	0	0	0	0	0	0	0	1	0	0	0	0	0	0	0	0	0	0
ERR1971762	WGS-based surveillance of third-generation cephalosporin-resistant Escherichia coli from bloodstream infections in Danemark	ERR1971762	ERR1971762	SAMEA104060356	Danemark	North	Human	blood:unknown	2014-2015	147	4918976	88695	15	50.82	A	44	10	11	4	8	8	8	7	0	0	0	0	0	0	0	0	0	0	0	0	0	0	0	1	0	0	0	0	0	0	0	0	0	0
ERR1971763	WGS-based surveillance of third-generation cephalosporin-resistant Escherichia coli from bloodstream infections in Danemark	ERR1971763	ERR1971763	SAMEA104060737	Danemark	North	Human	blood:unknown	2014-2015	106	5254023	136519	13	50.75	B2	131	53	40	47	13	36	28	29	0	0	0	0	0	0	0	0	0	0	0	0	0	0	0	1	0	0	0	0	0	0	0	0	0	0
ERR1971765	WGS-based surveillance of third-generation cephalosporin-resistant Escherichia coli from bloodstream infections in Danemark	ERR1971765	ERR1971765	SAMEA104060436	Danemark	North	Human	blood:unknown	2014-2015	136	5336674	104286	16	50.69	D	69	21	35	27	6	5	5	4	0	0	0	0	0	0	0	0	0	0	0	0	0	0	0	1	0	0	0	0	0	0	0	0	0	0
[truncated: 62 more rows]
[truncated: 54 more columns]
